# Supplementary material for: Prediction of P53 Mutants (Multiple Sites) Transcriptional Activity Based on Structural (2D&3D) Properties
Source: PLoS One. 2013 Feb 13;8(2):e55401. doi: 10.1371/journal.pone.0055401 (PMC3572112; doi:10.1371/journal.pone.0055401)
Supplement: Table S1 — Description of the 2D and 3D structural properties of p53 mutants. (XLS) [file pone.0055401.s001.xls]

## Sheet: Attribute Annotation
Feature ID	Description	Type
V1	Distance1823_TRP_146	2D
V2	Distance1944_TRP_146	2D
V3	Distance1945_TRP_146	2D
V4	Distance1946_TRP_146	2D
V5	Distance1947_TRP_146	2D
V6	Distance2054_TRP_146	2D
V7	Distance2058_TRP_146	2D
V8	Distance2059_TRP_146	2D
V9	Distance2060_TRP_146	2D
V10	Distance2061_TRP_146	2D
V11	Distance2062_TRP_146	2D
V12	Distance2063_TRP_146	2D
V13	Distance2064_TRP_146	2D
V14	Distance2065_TRP_146	2D
V15	Distance2066_TRP_146	2D
V16	Distance2067_TRP_146	2D
V17	Distance2068_TRP_146	2D
V18	Distance2180_TRP_146	2D
V19	Distance2181_TRP_146	2D
V20	Distance2182_TRP_146	2D
V21	Distance2183_TRP_146	2D
V22	Distance2184_TRP_146	2D
V23	Distance2185_TRP_146	2D
V24	Distance2186_TRP_146	2D
V25	Distance2187_TRP_146	2D
V26	Distance2300_TRP_146	2D
V27	Distance2301_TRP_146	2D
V28	Distance2302_TRP_146	2D
V29	Distance2303_TRP_146	2D
V30	Distance2304_TRP_146	2D
V31	Distance2305_TRP_146	2D
V32	Distance2306_TRP_146	2D
V33	Distance2307_TRP_146	2D
V34	Distance2422_TRP_146	2D
V35	Distance2423_TRP_146	2D
V36	Distance2424_TRP_146	2D
V37	Distance2425_TRP_146	2D
V38	Distance2426_TRP_146	2D
V39	Distance2545_TRP_146	2D
V40	Distance_ASN_200	2D
V41	Distance_ASP_259	2D
V42	Distance2451_THR_123	2D
V43	Distance2452_THR_123	2D
V44	Distance2572_THR_123	2D
V45	Distance2573_THR_123	2D
V46	Distance2574_THR_123	2D
V47	Distance2575_THR_123	2D
V48	Distance2576_THR_123	2D
V49	Distance2577_THR_123	2D
V50	Distance2578_THR_123	2D
V51	Distance2692_THR_123	2D
V52	Distance2693_THR_123	2D
V53	Distance2694_THR_123	2D
V54	Distance2695_THR_123	2D
V55	Distance2696_THR_123	2D
V56	Distance2697_THR_123	2D
V57	Distance2698_THR_123	2D
V58	Distance2813_THR_123	2D
V59	Distance2814_THR_123	2D
V60	Distance2815_THR_123	2D
V61	Distance2816_THR_123	2D
V62	Distance2817_THR_123	2D
V63	Distance2818_THR_123	2D
V64	Distance2819_THR_123	2D
V65	Distance2934_THR_123	2D
V66	Distance2935_THR_123	2D
V67	Distance2936_THR_123	2D
V68	Distance2937_THR_123	2D
V69	Distance2938_THR_123	2D
V70	Distance2939_THR_123	2D
V71	Distance2940_THR_123	2D
V72	Distance3056_THR_123	2D
V73	Distance3057_THR_123	2D
V74	Distance3058_THR_123	2D
V75	Distance3059_THR_123	2D
V76	Distance3060_THR_123	2D
V77	Distance3061_THR_123	2D
V78	Distance3062_THR_123	2D
V79	Distance3178_THR_123	2D
V80	Distance3179_THR_123	2D
V81	Distance3180_THR_123	2D
V82	Distance3181_THR_123	2D
V83	Distance3182_THR_123	2D
V84	Distance3300_THR_123	2D
V85	Distance3301_THR_123	2D
V86	Distance3302_THR_123	2D
V87	Distance3900_THR_284	2D
V88	Distance3901_THR_284	2D
V89	Distance4020_THR_284	2D
V90	Distance4021_THR_284	2D
V91	Distance4142_THR_284	2D
V92	Distance4143_THR_284	2D
V93	Distance4622_THR_284	2D
V94	Distance4743_THR_284	2D
V95	Distance4744_THR_284	2D
V96	Distance4745_THR_284	2D
V97	Distance4746_THR_284	2D
V98	Distance4987_THR_284	2D
V99	Distance4988_THR_284	2D
V100	Distance5107_THR_284	2D
V101	Distance5108_THR_284	2D
V102	Distance5109_THR_284	2D
V103	Distance5226_THR_284	2D
V104	Distance5227_THR_284	2D
V105	Distance5228_THR_284	2D
V106	Distance5229_THR_284	2D
V107	Distance_CYS_182	2D
V108	Distance_PRO_219	2D
V109	Distance_LEU_188	2D
V110	Distance2046_SER_149	2D
V111	Distance2047_SER_149	2D
V112	Distance2048_SER_149	2D
V113	Distance2166_SER_149	2D
V114	Distance2167_SER_149	2D
V115	Distance2168_SER_149	2D
V116	Distance2169_SER_149	2D
V117	Distance2285_SER_149	2D
V118	Distance2286_SER_149	2D
V119	Distance2287_SER_149	2D
V120	Distance2288_SER_149	2D
V121	Distance2289_SER_149	2D
V122	Distance2290_SER_149	2D
V123	Distance2407_SER_149	2D
V124	Distance2408_SER_149	2D
V125	Distance2409_SER_149	2D
V126	Distance2410_SER_149	2D
V127	Distance2411_SER_149	2D
V128	Distance2528_SER_149	2D
V129	Distance2529_SER_149	2D
V130	Distance2530_SER_149	2D
V131	Distance2531_SER_149	2D
V132	Distance2650_SER_149	2D
V133	Distance_TYR_205	2D
V134	Distance_GLU_171	2D
V135	Distance_HID_214	2D
V136	Distance_PRO_177	2D
V137	Distance_HID_178	2D
V138	Distance3412_THR_118	2D
V139	Distance3413_THR_118	2D
V140	Distance3532_THR_118	2D
V141	Distance3533_THR_118	2D
V142	Distance3534_THR_118	2D
V143	Distance3652_THR_118	2D
V144	Distance3653_THR_118	2D
V145	Distance3654_THR_118	2D
V146	Distance3655_THR_118	2D
V147	Distance3656_THR_118	2D
V148	Distance3772_THR_118	2D
V149	Distance3773_THR_118	2D
V150	Distance3774_THR_118	2D
V151	Distance3775_THR_118	2D
V152	Distance3776_THR_118	2D
V153	Distance3777_THR_118	2D
V154	Distance3893_THR_118	2D
V155	Distance3894_THR_118	2D
V156	Distance3895_THR_118	2D
V157	Distance3896_THR_118	2D
V158	Distance4015_THR_118	2D
V159	Distance4016_THR_118	2D
V160	Distance4017_THR_118	2D
V161	Distance_TYR_163	2D
V162	Distance1787_GLY_154	2D
V163	Distance1906_GLY_154	2D
V164	Distance1907_GLY_154	2D
V165	Distance1908_GLY_154	2D
V166	Distance2027_GLY_154	2D
V167	Distance2028_GLY_154	2D
V168	Distance2029_GLY_154	2D
V169	Distance_GLN_167	2D
V170	Distance_GLN_165	2D
V171	Distance_GLU_204	2D
V172	Distance_CYZ_176	2D
V173	Distance4933_VAL_97	2D
V174	Distance4934_VAL_97	2D
V175	Distance4935_VAL_97	2D
V176	Distance5053_VAL_97	2D
V177	Distance5054_VAL_97	2D
V178	Distance5055_VAL_97	2D
V179	Distance5056_VAL_97	2D
V180	Distance5057_VAL_97	2D
V181	Distance5173_VAL_97	2D
V182	Distance5174_VAL_97	2D
V183	Distance5175_VAL_97	2D
V184	Distance5176_VAL_97	2D
V185	Distance5177_VAL_97	2D
V186	Distance5178_VAL_97	2D
V187	Distance5294_VAL_97	2D
V188	Distance5295_VAL_97	2D
V189	Distance5296_VAL_97	2D
V190	Distance5297_VAL_97	2D
V191	Distance5298_VAL_97	2D
V192	Distance5299_VAL_97	2D
V193	Distance5301_VAL_97	2D
V194	Distance5411_VAL_97	2D
V195	Distance5412_VAL_97	2D
V196	Distance5413_VAL_97	2D
V197	Distance5414_VAL_97	2D
V198	Distance5415_VAL_97	2D
V199	Distance5416_VAL_97	2D
V200	Distance5417_VAL_97	2D
V201	Distance5418_VAL_97	2D
V202	Distance5419_VAL_97	2D
V203	Distance5420_VAL_97	2D
V204	Distance5421_VAL_97	2D
V205	Distance5422_VAL_97	2D
V206	Distance5533_VAL_97	2D
V207	Distance5534_VAL_97	2D
V208	Distance5535_VAL_97	2D
V209	Distance5536_VAL_97	2D
V210	Distance5537_VAL_97	2D
V211	Distance5538_VAL_97	2D
V212	Distance5539_VAL_97	2D
V213	Distance5540_VAL_97	2D
V214	Distance5541_VAL_97	2D
V215	Distance5542_VAL_97	2D
V216	Distance5543_VAL_97	2D
V217	Distance5657_VAL_97	2D
V218	Distance5659_VAL_97	2D
V219	Distance5661_VAL_97	2D
V220	Distance5663_VAL_97	2D
V221	Distance5778_VAL_97	2D
V222	Distance5780_VAL_97	2D
V223	Distance5782_VAL_97	2D
V224	Distance5899_VAL_97	2D
V225	Distance5901_VAL_97	2D
V226	Distance5903_VAL_97	2D
V227	Distance3528_ARG_283	2D
V228	Distance3651_ARG_283	2D
V229	Distance3768_ARG_283	2D
V230	Distance3769_ARG_283	2D
V231	Distance3770_ARG_283	2D
V232	Distance3771_ARG_283	2D
V233	Distance3778_ARG_283	2D
V234	Distance3779_ARG_283	2D
V235	Distance3889_ARG_283	2D
V236	Distance3890_ARG_283	2D
V237	Distance3891_ARG_283	2D
V238	Distance3892_ARG_283	2D
V239	Distance3897_ARG_283	2D
V240	Distance3898_ARG_283	2D
V241	Distance3899_ARG_283	2D
V242	Distance4012_ARG_283	2D
V243	Distance4013_ARG_283	2D
V244	Distance4018_ARG_283	2D
V245	Distance4019_ARG_283	2D
V246	Distance4136_ARG_283	2D
V247	Distance4137_ARG_283	2D
V248	Distance4138_ARG_283	2D
V249	Distance4139_ARG_283	2D
V250	Distance4140_ARG_283	2D
V251	Distance4141_ARG_283	2D
V252	Distance4257_ARG_283	2D
V253	Distance4258_ARG_283	2D
V254	Distance4259_ARG_283	2D
V255	Distance4260_ARG_283	2D
V256	Distance4261_ARG_283	2D
V257	Distance4262_ARG_283	2D
V258	Distance4263_ARG_283	2D
V259	Distance4377_ARG_283	2D
V260	Distance4378_ARG_283	2D
V261	Distance4379_ARG_283	2D
V262	Distance4380_ARG_283	2D
V263	Distance4381_ARG_283	2D
V264	Distance4382_ARG_283	2D
V265	Distance4383_ARG_283	2D
V266	Distance4384_ARG_283	2D
V267	Distance4385_ARG_283	2D
V268	Distance4499_ARG_283	2D
V269	Distance4500_ARG_283	2D
V270	Distance4501_ARG_283	2D
V271	Distance4502_ARG_283	2D
V272	Distance4503_ARG_283	2D
V273	Distance4619_ARG_283	2D
V274	Distance4620_ARG_283	2D
V275	Distance4623_ARG_283	2D
V276	Distance4624_ARG_283	2D
V277	Distance3529_ARG_282	2D
V278	Distance3648_ARG_282	2D
V279	Distance3649_ARG_282	2D
V280	Distance3650_ARG_282	2D
V281	Distance4010_ARG_282	2D
V282	Distance4011_ARG_282	2D
V283	Distance4386_ARG_280	2D
V284	Distance4504_ARG_280	2D
V285	Distance4505_ARG_280	2D
V286	Distance4506_ARG_280	2D
V287	Distance4507_ARG_280	2D
V288	Distance4508_ARG_280	2D
V289	Distance4509_ARG_280	2D
V290	Distance4626_ARG_280	2D
V291	Distance4627_ARG_280	2D
V292	Distance4628_ARG_280	2D
V293	Distance4629_ARG_280	2D
V294	Distance4630_ARG_280	2D
V295	Distance4631_ARG_280	2D
V296	Distance4747_ARG_280	2D
V297	Distance4748_ARG_280	2D
V298	Distance4749_ARG_280	2D
V299	Distance4750_ARG_280	2D
V300	Distance4751_ARG_280	2D
V301	Distance4752_ARG_280	2D
V302	Distance4753_ARG_280	2D
V303	Distance4754_ARG_280	2D
V304	Distance4872_ARG_280	2D
V305	Distance4873_ARG_280	2D
V306	Distance4874_ARG_280	2D
V307	Distance_HID_168	2D
V308	Distance_ILE_254	2D
V309	Distance_MET_246	2D
V310	Distance_MET_243	2D
V311	Distance3744_THR_102	2D
V312	Distance3745_THR_102	2D
V313	Distance3861_THR_102	2D
V314	Distance3863_THR_102	2D
V315	Distance3864_THR_102	2D
V316	Distance3865_THR_102	2D
V317	Distance3981_THR_102	2D
V318	Distance3982_THR_102	2D
V319	Distance3983_THR_102	2D
V320	Distance3984_THR_102	2D
V321	Distance3985_THR_102	2D
V322	Distance3986_THR_102	2D
V323	Distance4102_THR_102	2D
V324	Distance4103_THR_102	2D
V325	Distance4104_THR_102	2D
V326	Distance4105_THR_102	2D
V327	Distance4106_THR_102	2D
V328	Distance4107_THR_102	2D
V329	Distance4108_THR_102	2D
V330	Distance4223_THR_102	2D
V331	Distance4224_THR_102	2D
V332	Distance4225_THR_102	2D
V333	Distance4226_THR_102	2D
V334	Distance4227_THR_102	2D
V335	Distance4228_THR_102	2D
V336	Distance4229_THR_102	2D
V337	Distance4344_THR_102	2D
V338	Distance4346_THR_102	2D
V339	Distance4347_THR_102	2D
V340	Distance4348_THR_102	2D
V341	Distance4349_THR_102	2D
V342	Distance4350_THR_102	2D
V343	Distance4467_THR_102	2D
V344	Distance4468_THR_102	2D
V345	Distance4469_THR_102	2D
V346	Distance4470_THR_102	2D
V347	Distance4471_THR_102	2D
V348	Distance4588_THR_102	2D
V349	Distance4589_THR_102	2D
V350	Distance4590_THR_102	2D
V351	Distance4591_THR_102	2D
V352	Distance4709_THR_102	2D
V353	Distance2462_LYS_139	2D
V354	Distance2582_LYS_139	2D
V355	Distance2583_LYS_139	2D
V356	Distance2584_LYS_139	2D
V357	Distance2703_LYS_139	2D
V358	Distance2704_LYS_139	2D
V359	Distance2820_LYS_139	2D
V360	Distance2821_LYS_139	2D
V361	Distance2822_LYS_139	2D
V362	Distance2823_LYS_139	2D
V363	Distance2824_LYS_139	2D
V364	Distance2825_LYS_139	2D
V365	Distance2826_LYS_139	2D
V366	Distance2941_LYS_139	2D
V367	Distance2942_LYS_139	2D
V368	Distance2943_LYS_139	2D
V369	Distance2944_LYS_139	2D
V370	Distance2945_LYS_139	2D
V371	Distance2946_LYS_139	2D
V372	Distance3063_LYS_139	2D
V373	Distance3064_LYS_139	2D
V374	Distance3065_LYS_139	2D
V375	Distance3066_LYS_139	2D
V376	Distance3067_LYS_139	2D
V377	Distance3068_LYS_139	2D
V378	Distance3183_LYS_139	2D
V379	Distance3184_LYS_139	2D
V380	Distance3185_LYS_139	2D
V381	Distance3186_LYS_139	2D
V382	Distance3187_LYS_139	2D
V383	Distance3188_LYS_139	2D
V384	Distance3189_LYS_139	2D
V385	Distance3190_LYS_139	2D
V386	Distance3305_LYS_139	2D
V387	Distance3306_LYS_139	2D
V388	Distance3307_LYS_139	2D
V389	Distance3308_LYS_139	2D
V390	Distance3309_LYS_139	2D
V391	Distance3310_LYS_139	2D
V392	Distance3427_LYS_139	2D
V393	Distance3428_LYS_139	2D
V394	Distance3429_LYS_139	2D
V395	Distance3430_LYS_139	2D
V396	Distance3548_LYS_139	2D
V397	Distance3549_LYS_139	2D
V398	Distance3550_LYS_139	2D
V399	Distance3551_LYS_139	2D
V400	Distance3669_LYS_139	2D
V401	Distance3670_LYS_139	2D
V402	Distance2463_ALA_138	2D
V403	Distance2464_ALA_138	2D
V404	Distance2465_ALA_138	2D
V405	Distance2585_ALA_138	2D
V406	Distance2586_ALA_138	2D
V407	Distance2587_ALA_138	2D
V408	Distance2705_ALA_138	2D
V409	Distance2706_ALA_138	2D
V410	Distance2707_ALA_138	2D
V411	Distance2708_ALA_138	2D
V412	Distance2827_ALA_138	2D
V413	Distance2828_ALA_138	2D
V414	Distance2829_ALA_138	2D
V415	Distance2830_ALA_138	2D
V416	Distance2947_ALA_138	2D
V417	Distance2948_ALA_138	2D
V418	Distance2949_ALA_138	2D
V419	Distance2950_ALA_138	2D
V420	Distance2951_ALA_138	2D
V421	Distance2952_ALA_138	2D
V422	Distance3069_ALA_138	2D
V423	Distance3070_ALA_138	2D
V424	Distance3071_ALA_138	2D
V425	Distance3072_ALA_138	2D
V426	Distance3073_ALA_138	2D
V427	Distance3074_ALA_138	2D
V428	Distance3075_ALA_138	2D
V429	Distance3191_ALA_138	2D
V430	Distance3192_ALA_138	2D
V431	Distance3193_ALA_138	2D
V432	Distance3194_ALA_138	2D
V433	Distance3195_ALA_138	2D
V434	Distance3311_ALA_138	2D
V435	Distance3312_ALA_138	2D
V436	Distance3313_ALA_138	2D
V437	Distance3314_ALA_138	2D
V438	Distance3315_ALA_138	2D
V439	Distance3316_ALA_138	2D
V440	Distance3433_ALA_138	2D
V441	Distance3434_ALA_138	2D
V442	Distance3435_ALA_138	2D
V443	Distance3436_ALA_138	2D
V444	Distance3437_ALA_138	2D
V445	Distance3555_ALA_138	2D
V446	Distance3556_ALA_138	2D
V447	Distance3557_ALA_138	2D
V448	Distance3558_ALA_138	2D
V449	Distance_LEU_206	2D
V450	Distance5470_LYS_132	2D
V451	Distance5589_LYS_132	2D
V452	Distance5591_LYS_132	2D
V453	Distance5706_LYS_132	2D
V454	Distance5708_LYS_132	2D
V455	Distance5710_LYS_132	2D
V456	Distance5712_LYS_132	2D
V457	Distance5829_LYS_132	2D
V458	Distance5831_LYS_132	2D
V459	Distance5950_LYS_132	2D
V460	Distance5952_LYS_132	2D
V461	Distance5954_LYS_132	2D
V462	Distance_LEU_201	2D
V463	Distance2296_ARG_110	2D
V464	Distance2416_ARG_110	2D
V465	Distance2417_ARG_110	2D
V466	Distance2421_ARG_110	2D
V467	Distance2538_ARG_110	2D
V468	Distance2542_ARG_110	2D
V469	Distance2659_ARG_110	2D
V470	Distance2663_ARG_110	2D
V471	Distance2664_ARG_110	2D
V472	Distance2785_ARG_110	2D
V473	Distance2786_ARG_110	2D
V474	Distance2900_ARG_110	2D
V475	Distance2901_ARG_110	2D
V476	Distance2905_ARG_110	2D
V477	Distance2906_ARG_110	2D
V478	Distance3021_ARG_110	2D
V479	Distance3022_ARG_110	2D
V480	Distance3144_ARG_110	2D
V481	Distance3264_ARG_110	2D
V482	Distance3420_SER_121	2D
V483	Distance3421_SER_121	2D
V484	Distance3422_SER_121	2D
V485	Distance3541_SER_121	2D
V486	Distance3542_SER_121	2D
V487	Distance3543_SER_121	2D
V488	Distance3544_SER_121	2D
V489	Distance3663_SER_121	2D
V490	Distance3664_SER_121	2D
V491	Distance3665_SER_121	2D
V492	Distance3666_SER_121	2D
V493	Distance3785_SER_121	2D
V494	Distance3786_SER_121	2D
V495	Distance3787_SER_121	2D
V496	Distance3906_SER_121	2D
V497	Distance3907_SER_121	2D
V498	Distance3908_SER_121	2D
V499	Distance4028_SER_121	2D
V500	Distance4149_SER_121	2D
V501	Distance1549_PRO_153	2D
V502	Distance1668_PRO_153	2D
V503	Distance1670_PRO_153	2D
V504	Distance1672_PRO_153	2D
V505	Distance1789_PRO_153	2D
V506	Distance1791_PRO_153	2D
V507	Distance1793_PRO_153	2D
V508	Distance1795_PRO_153	2D
V509	Distance1909_PRO_153	2D
V510	Distance1910_PRO_153	2D
V511	Distance1911_PRO_153	2D
V512	Distance1912_PRO_153	2D
V513	Distance1913_PRO_153	2D
V514	Distance1914_PRO_153	2D
V515	Distance1915_PRO_153	2D
V516	Distance1916_PRO_153	2D
V517	Distance2030_PRO_153	2D
V518	Distance2031_PRO_153	2D
V519	Distance2032_PRO_153	2D
V520	Distance2033_PRO_153	2D
V521	Distance2034_PRO_153	2D
V522	Distance2035_PRO_153	2D
V523	Distance2151_PRO_153	2D
V524	Distance2153_PRO_153	2D
V525	Distance2154_PRO_153	2D
V526	Distance1917_PRO_152	2D
V527	Distance2036_PRO_152	2D
V528	Distance2037_PRO_152	2D
V529	Distance2038_PRO_152	2D
V530	Distance2039_PRO_152	2D
V531	Distance2040_PRO_152	2D
V532	Distance2155_PRO_152	2D
V533	Distance2156_PRO_152	2D
V534	Distance2157_PRO_152	2D
V535	Distance2158_PRO_152	2D
V536	Distance2159_PRO_152	2D
V537	Distance2160_PRO_152	2D
V538	Distance2161_PRO_152	2D
V539	Distance2275_PRO_152	2D
V540	Distance2276_PRO_152	2D
V541	Distance2277_PRO_152	2D
V542	Distance2278_PRO_152	2D
V543	Distance2279_PRO_152	2D
V544	Distance2280_PRO_152	2D
V545	Distance2281_PRO_152	2D
V546	Distance2398_PRO_152	2D
V547	Distance2399_PRO_152	2D
V548	Distance2400_PRO_152	2D
V549	Distance2520_PRO_152	2D
V550	Distance1676_PRO_151	2D
V551	Distance1797_PRO_151	2D
V552	Distance1918_PRO_151	2D
V553	Distance_MET_237	2D
V554	Distance_THR_256	2D
V555	Distance_ASP_228	2D
V556	Distance_VAL_197	2D
V557	Distance_THR_253	2D
V558	Distance3757_ASN_131	2D
V559	Distance3876_ASN_131	2D
V560	Distance3877_ASN_131	2D
V561	Distance3878_ASN_131	2D
V562	Distance3879_ASN_131	2D
V563	Distance3996_ASN_131	2D
V564	Distance3997_ASN_131	2D
V565	Distance3998_ASN_131	2D
V566	Distance3999_ASN_131	2D
V567	Distance4000_ASN_131	2D
V568	Distance4117_ASN_131	2D
V569	Distance4118_ASN_131	2D
V570	Distance4119_ASN_131	2D
V571	Distance4120_ASN_131	2D
V572	Distance4121_ASN_131	2D
V573	Distance4122_ASN_131	2D
V574	Distance4238_ASN_131	2D
V575	Distance4239_ASN_131	2D
V576	Distance4240_ASN_131	2D
V577	Distance4241_ASN_131	2D
V578	Distance4242_ASN_131	2D
V579	Distance4243_ASN_131	2D
V580	Distance4359_ASN_131	2D
V581	Distance4360_ASN_131	2D
V582	Distance4361_ASN_131	2D
V583	Distance4362_ASN_131	2D
V584	Distance4363_ASN_131	2D
V585	Distance4364_ASN_131	2D
V586	Distance4365_ASN_131	2D
V587	Distance4480_ASN_131	2D
V588	Distance4481_ASN_131	2D
V589	Distance4482_ASN_131	2D
V590	Distance4483_ASN_131	2D
V591	Distance4484_ASN_131	2D
V592	Distance4485_ASN_131	2D
V593	Distance4600_ASN_131	2D
V594	Distance4601_ASN_131	2D
V595	Distance4602_ASN_131	2D
V596	Distance4603_ASN_131	2D
V597	Distance4604_ASN_131	2D
V598	Distance4605_ASN_131	2D
V599	Distance4606_ASN_131	2D
V600	Distance4607_ASN_131	2D
V601	Distance4721_ASN_131	2D
V602	Distance4722_ASN_131	2D
V603	Distance4723_ASN_131	2D
V604	Distance4724_ASN_131	2D
V605	Distance4725_ASN_131	2D
V606	Distance4726_ASN_131	2D
V607	Distance4727_ASN_131	2D
V608	Distance4844_ASN_131	2D
V609	Distance4845_ASN_131	2D
V610	Distance4846_ASN_131	2D
V611	Distance4847_ASN_131	2D
V612	Distance4848_ASN_131	2D
V613	Distance4964_ASN_131	2D
V614	Distance4965_ASN_131	2D
V615	Distance4966_ASN_131	2D
V616	Distance4967_ASN_131	2D
V617	Distance4968_ASN_131	2D
V618	Distance4969_ASN_131	2D
V619	Distance5085_ASN_131	2D
V620	Distance5086_ASN_131	2D
V621	Distance4006_ALA_129	2D
V622	Distance4007_ALA_129	2D
V623	Distance4125_ALA_129	2D
V624	Distance4126_ALA_129	2D
V625	Distance4127_ALA_129	2D
V626	Distance4128_ALA_129	2D
V627	Distance4245_ALA_129	2D
V628	Distance4246_ALA_129	2D
V629	Distance4247_ALA_129	2D
V630	Distance4248_ALA_129	2D
V631	Distance4249_ALA_129	2D
V632	Distance4250_ALA_129	2D
V633	Distance4366_ALA_129	2D
V634	Distance4367_ALA_129	2D
V635	Distance4368_ALA_129	2D
V636	Distance4369_ALA_129	2D
V637	Distance4370_ALA_129	2D
V638	Distance4371_ALA_129	2D
V639	Distance4486_ALA_129	2D
V640	Distance4487_ALA_129	2D
V641	Distance4488_ALA_129	2D
V642	Distance4489_ALA_129	2D
V643	Distance4490_ALA_129	2D
V644	Distance4491_ALA_129	2D
V645	Distance4608_ALA_129	2D
V646	Distance4609_ALA_129	2D
V647	Distance4610_ALA_129	2D
V648	Distance4611_ALA_129	2D
V649	Distance4612_ALA_129	2D
V650	Distance4613_ALA_129	2D
V651	Distance4729_ALA_129	2D
V652	Distance4730_ALA_129	2D
V653	Distance4731_ALA_129	2D
V654	Distance4733_ALA_129	2D
V655	Distance4852_ALA_129	2D
V656	Distance1586_GLN_144	2D
V657	Distance1588_GLN_144	2D
V658	Distance1707_GLN_144	2D
V659	Distance1709_GLN_144	2D
V660	Distance1711_GLN_144	2D
V661	Distance1827_GLN_144	2D
V662	Distance1828_GLN_144	2D
V663	Distance1829_GLN_144	2D
V664	Distance1830_GLN_144	2D
V665	Distance1831_GLN_144	2D
V666	Distance1948_GLN_144	2D
V667	Distance1949_GLN_144	2D
V668	Distance1950_GLN_144	2D
V669	Distance1951_GLN_144	2D
V670	Distance1952_GLN_144	2D
V671	Distance1953_GLN_144	2D
V672	Distance2069_GLN_144	2D
V673	Distance2070_GLN_144	2D
V674	Distance2071_GLN_144	2D
V675	Distance2073_GLN_144	2D
V676	Distance2188_GLN_144	2D
V677	Distance2189_GLN_144	2D
V678	Distance2190_GLN_144	2D
V679	Distance2191_GLN_144	2D
V680	Distance2192_GLN_144	2D
V681	Distance2193_GLN_144	2D
V682	Distance2309_GLN_144	2D
V683	Distance2310_GLN_144	2D
V684	Distance2311_GLN_144	2D
V685	Distance2312_GLN_144	2D
V686	Distance2314_GLN_144	2D
V687	Distance2431_GLN_144	2D
V688	Distance_ASP_186	2D
V689	Distance_ASP_184	2D
V690	Distance_PHE_212	2D
V691	Distance3659_LYS_120	2D
V692	Distance3661_LYS_120	2D
V693	Distance3662_LYS_120	2D
V694	Distance3780_LYS_120	2D
V695	Distance3781_LYS_120	2D
V696	Distance3782_LYS_120	2D
V697	Distance3783_LYS_120	2D
V698	Distance3784_LYS_120	2D
V699	Distance3902_LYS_120	2D
V700	Distance3903_LYS_120	2D
V701	Distance3904_LYS_120	2D
V702	Distance3905_LYS_120	2D
V703	Distance4022_LYS_120	2D
V704	Distance4023_LYS_120	2D
V705	Distance4024_LYS_120	2D
V706	Distance4025_LYS_120	2D
V707	Distance4026_LYS_120	2D
V708	Distance4027_LYS_120	2D
V709	Distance4144_LYS_120	2D
V710	Distance4145_LYS_120	2D
V711	Distance4146_LYS_120	2D
V712	Distance4147_LYS_120	2D
V713	Distance4148_LYS_120	2D
V714	Distance4264_LYS_120	2D
V715	Distance4265_LYS_120	2D
V716	Distance4266_LYS_120	2D
V717	Distance4267_LYS_120	2D
V718	Distance4268_LYS_120	2D
V719	Distance4269_LYS_120	2D
V720	Distance4270_LYS_120	2D
V721	Distance4387_LYS_120	2D
V722	Distance4388_LYS_120	2D
V723	Distance4389_LYS_120	2D
V724	Distance4390_LYS_120	2D
V725	Distance4510_LYS_120	2D
V726	Distance3747_ARG_267	2D
V727	Distance3849_ARG_267	2D
V728	Distance4091_ARG_267	2D
V729	Distance4092_ARG_267	2D
V730	Distance4094_ARG_267	2D
V731	Distance4213_ARG_267	2D
V732	Distance4214_ARG_267	2D
V733	Distance4215_ARG_267	2D
V734	Distance4216_ARG_267	2D
V735	Distance4217_ARG_267	2D
V736	Distance4218_ARG_267	2D
V737	Distance4334_ARG_267	2D
V738	Distance4335_ARG_267	2D
V739	Distance4336_ARG_267	2D
V740	Distance4337_ARG_267	2D
V741	Distance4338_ARG_267	2D
V742	Distance4339_ARG_267	2D
V743	Distance4454_ARG_267	2D
V744	Distance4456_ARG_267	2D
V745	Distance4457_ARG_267	2D
V746	Distance4458_ARG_267	2D
V747	Distance4575_ARG_267	2D
V748	Distance4578_ARG_267	2D
V749	Distance4579_ARG_267	2D
V750	Distance4580_ARG_267	2D
V751	Distance2563_SER_116	2D
V752	Distance2564_SER_116	2D
V753	Distance2565_SER_116	2D
V754	Distance2685_SER_116	2D
V755	Distance2686_SER_116	2D
V756	Distance2687_SER_116	2D
V757	Distance2688_SER_116	2D
V758	Distance2807_SER_116	2D
V759	Distance2808_SER_116	2D
V760	Distance2927_SER_116	2D
V761	Distance2928_SER_116	2D
V762	Distance2929_SER_116	2D
V763	Distance2930_SER_116	2D
V764	Distance3049_SER_116	2D
V765	Distance3050_SER_116	2D
V766	Distance3051_SER_116	2D
V767	Distance3171_SER_116	2D
V768	Distance3172_SER_116	2D
V769	Distance3293_SER_116	2D
V770	Distance1477_PRO_142	2D
V771	Distance1596_PRO_142	2D
V772	Distance1598_PRO_142	2D
V773	Distance1717_PRO_142	2D
V774	Distance1719_PRO_142	2D
V775	Distance1721_PRO_142	2D
V776	Distance1723_PRO_142	2D
V777	Distance1725_PRO_142	2D
V778	Distance1841_PRO_142	2D
V779	Distance1842_PRO_142	2D
V780	Distance1843_PRO_142	2D
V781	Distance1844_PRO_142	2D
V782	Distance1845_PRO_142	2D
V783	Distance1846_PRO_142	2D
V784	Distance1963_PRO_142	2D
V785	Distance1964_PRO_142	2D
V786	Distance1965_PRO_142	2D
V787	Distance2084_PRO_142	2D
V788	Distance2085_PRO_142	2D
V789	Distance2086_PRO_142	2D
V790	Distance2087_PRO_142	2D
V791	Distance2088_PRO_142	2D
V792	Distance2205_PRO_142	2D
V793	Distance2206_PRO_142	2D
V794	Distance2207_PRO_142	2D
V795	Distance2208_PRO_142	2D
V796	Distance2209_PRO_142	2D
V797	Distance2210_PRO_142	2D
V798	Distance2325_PRO_142	2D
V799	Distance2326_PRO_142	2D
V800	Distance2327_PRO_142	2D
V801	Distance2328_PRO_142	2D
V802	Distance2329_PRO_142	2D
V803	Distance2330_PRO_142	2D
V804	Distance2445_PRO_142	2D
V805	Distance2446_PRO_142	2D
V806	Distance2447_PRO_142	2D
V807	Distance2448_PRO_142	2D
V808	Distance2449_PRO_142	2D
V809	Distance2450_PRO_142	2D
V810	Distance2566_PRO_142	2D
V811	Distance2567_PRO_142	2D
V812	Distance2571_PRO_142	2D
V813	Distance_VAL_225	2D
V814	Distance_ILE_232	2D
V815	Distance4861_ASN_288	2D
V816	Distance4863_ASN_288	2D
V817	Distance4864_ASN_288	2D
V818	Distance4980_ASN_288	2D
V819	Distance4981_ASN_288	2D
V820	Distance4984_ASN_288	2D
V821	Distance4985_ASN_288	2D
V822	Distance5105_ASN_288	2D
V823	Distance5106_ASN_288	2D
V824	Distance5222_ASN_288	2D
V825	Distance5223_ASN_288	2D
V826	Distance5225_ASN_288	2D
V827	Distance5342_ASN_288	2D
V828	Distance5343_ASN_288	2D
V829	Distance5345_ASN_288	2D
V830	Distance5465_ASN_288	2D
V831	Distance5466_ASN_288	2D
V832	Distance5585_ASN_288	2D
V833	Distance3303_GLN_136	2D
V834	Distance3304_GLN_136	2D
V835	Distance3423_GLN_136	2D
V836	Distance3424_GLN_136	2D
V837	Distance3425_GLN_136	2D
V838	Distance3426_GLN_136	2D
V839	Distance3545_GLN_136	2D
V840	Distance3546_GLN_136	2D
V841	Distance3547_GLN_136	2D
V842	Distance3667_GLN_136	2D
V843	Distance3668_GLN_136	2D
V844	Distance3671_GLN_136	2D
V845	Distance3788_GLN_136	2D
V846	Distance3789_GLN_136	2D
V847	Distance3790_GLN_136	2D
V848	Distance3791_GLN_136	2D
V849	Distance3909_GLN_136	2D
V850	Distance3910_GLN_136	2D
V851	Distance3911_GLN_136	2D
V852	Distance3912_GLN_136	2D
V853	Distance4030_GLN_136	2D
V854	Distance4031_GLN_136	2D
V855	Distance4032_GLN_136	2D
V856	Distance3294_ALA_119	2D
V857	Distance3296_ALA_119	2D
V858	Distance3414_ALA_119	2D
V859	Distance3415_ALA_119	2D
V860	Distance3416_ALA_119	2D
V861	Distance3417_ALA_119	2D
V862	Distance3535_ALA_119	2D
V863	Distance3536_ALA_119	2D
V864	Distance3537_ALA_119	2D
V865	Distance3538_ALA_119	2D
V866	Distance3539_ALA_119	2D
V867	Distance3657_ALA_119	2D
V868	Distance3658_ALA_119	2D
V869	Distance3660_ALA_119	2D
V870	Distance4151_ALA_276	2D
V871	Distance4271_ALA_276	2D
V872	Distance4272_ALA_276	2D
V873	Distance4273_ALA_276	2D
V874	Distance4393_ALA_276	2D
V875	Distance4394_ALA_276	2D
V876	Distance4514_ALA_276	2D
V877	Distance4517_ALA_276	2D
V878	Distance4635_ALA_276	2D
V879	Distance4636_ALA_276	2D
V880	Distance4637_ALA_276	2D
V881	Distance4638_ALA_276	2D
V882	Distance4755_ALA_276	2D
V883	Distance4756_ALA_276	2D
V884	Distance4757_ALA_276	2D
V885	Distance4758_ALA_276	2D
V886	Distance4879_ALA_276	2D
V887	Distance4880_ALA_276	2D
V888	Distance3873_SER_269	2D
V889	Distance3987_SER_269	2D
V890	Distance3989_SER_269	2D
V891	Distance3995_SER_269	2D
V892	Distance4110_SER_269	2D
V893	Distance4111_SER_269	2D
V894	Distance4112_SER_269	2D
V895	Distance4231_SER_269	2D
V896	Distance4232_SER_269	2D
V897	Distance4233_SER_269	2D
V898	Distance4351_SER_269	2D
V899	Distance4352_SER_269	2D
V900	Distance4353_SER_269	2D
V901	Distance4354_SER_269	2D
V902	Distance4358_SER_269	2D
V903	Distance4473_SER_269	2D
V904	Distance4474_SER_269	2D
V905	Distance4475_SER_269	2D
V906	Distance4479_SER_269	2D
V907	Distance4592_SER_269	2D
V908	Distance4594_SER_269	2D
V909	Distance4595_SER_269	2D
V910	Distance4832_SER_269	2D
V911	Distance4837_SER_269	2D
V912	Distance4843_SER_269	2D
V913	Distance4953_SER_269	2D
V914	Distance4956_SER_269	2D
V915	Distance4957_SER_269	2D
V916	Distance4958_SER_269	2D
V917	Distance5073_SER_269	2D
V918	Distance5074_SER_269	2D
V919	Distance5076_SER_269	2D
V920	Distance5077_SER_269	2D
V921	Distance5078_SER_269	2D
V922	Distance5084_SER_269	2D
V923	Distance5197_SER_269	2D
V924	Distance5205_SER_269	2D
V925	Distance2648_SER_106	2D
V926	Distance2649_SER_106	2D
V927	Distance2766_SER_106	2D
V928	Distance2767_SER_106	2D
V929	Distance2768_SER_106	2D
V930	Distance2769_SER_106	2D
V931	Distance2770_SER_106	2D
V932	Distance2771_SER_106	2D
V933	Distance2772_SER_106	2D
V934	Distance2887_SER_106	2D
V935	Distance2888_SER_106	2D
V936	Distance2889_SER_106	2D
V937	Distance2890_SER_106	2D
V938	Distance2891_SER_106	2D
V939	Distance2892_SER_106	2D
V940	Distance3009_SER_106	2D
V941	Distance3010_SER_106	2D
V942	Distance3011_SER_106	2D
V943	Distance3012_SER_106	2D
V944	Distance3013_SER_106	2D
V945	Distance3130_SER_106	2D
V946	Distance3131_SER_106	2D
V947	Distance3132_SER_106	2D
V948	Distance3133_SER_106	2D
V949	Distance3252_SER_106	2D
V950	Distance_VAL_218	2D
V951	Distance_SER_261	2D
V952	Distance_VAL_217	2D
V953	Distance_SER_260	2D
V954	Distance3160_TYR_126	2D
V955	Distance3161_TYR_126	2D
V956	Distance3278_TYR_126	2D
V957	Distance3279_TYR_126	2D
V958	Distance3280_TYR_126	2D
V959	Distance3281_TYR_126	2D
V960	Distance3282_TYR_126	2D
V961	Distance3283_TYR_126	2D
V962	Distance3398_TYR_126	2D
V963	Distance3399_TYR_126	2D
V964	Distance3400_TYR_126	2D
V965	Distance3401_TYR_126	2D
V966	Distance3402_TYR_126	2D
V967	Distance3403_TYR_126	2D
V968	Distance3404_TYR_126	2D
V969	Distance3405_TYR_126	2D
V970	Distance3406_TYR_126	2D
V971	Distance3407_TYR_126	2D
V972	Distance3517_TYR_126	2D
V973	Distance3518_TYR_126	2D
V974	Distance3519_TYR_126	2D
V975	Distance3520_TYR_126	2D
V976	Distance3525_TYR_126	2D
V977	Distance3526_TYR_126	2D
V978	Distance3527_TYR_126	2D
V979	Distance3637_TYR_126	2D
V980	Distance3638_TYR_126	2D
V981	Distance3639_TYR_126	2D
V982	Distance3640_TYR_126	2D
V983	Distance3758_TYR_126	2D
V984	Distance3759_TYR_126	2D
V985	Distance3760_TYR_126	2D
V986	Distance3880_TYR_126	2D
V987	Distance3881_TYR_126	2D
V988	Distance4001_TYR_126	2D
V989	Distance4002_TYR_126	2D
V990	Distance3047_GLY_117	2D
V991	Distance3048_GLY_117	2D
V992	Distance3167_GLY_117	2D
V993	Distance3168_GLY_117	2D
V994	Distance3169_GLY_117	2D
V995	Distance3170_GLY_117	2D
V996	Distance3289_GLY_117	2D
V997	Distance3290_GLY_117	2D
V998	Distance3291_GLY_117	2D
V999	Distance3292_GLY_117	2D
V1000	Distance3408_GLY_117	2D
V1001	Distance3409_GLY_117	2D
V1002	Distance3410_GLY_117	2D
V1003	Distance3411_GLY_117	2D
V1004	Distance3530_GLY_117	2D
V1005	Distance3531_GLY_117	2D
V1006	Distance_ASP_208	2D
V1007	Distance2308_GLY_112	2D
V1008	Distance2427_GLY_112	2D
V1009	Distance2428_GLY_112	2D
V1010	Distance2429_GLY_112	2D
V1011	Distance2430_GLY_112	2D
V1012	Distance2546_GLY_112	2D
V1013	Distance2547_GLY_112	2D
V1014	Distance2548_GLY_112	2D
V1015	Distance2549_GLY_112	2D
V1016	Distance2550_GLY_112	2D
V1017	Distance2551_GLY_112	2D
V1018	Distance2668_GLY_112	2D
V1019	Distance2669_GLY_112	2D
V1020	Distance2670_GLY_112	2D
V1021	Distance2671_GLY_112	2D
V1022	Distance2790_GLY_112	2D
V1023	Distance2791_GLY_112	2D
V1024	Distance2792_GLY_112	2D
V1025	Distance2912_GLY_112	2D
V1026	Distance2913_GLY_112	2D
V1027	Distance_ASP_207	2D
V1028	Distance_THR_231	2D
V1029	Distance_THR_230	2D
V1030	Distance_VAL_172	2D
V1031	Distance4100_LYS_101	2D
V1032	Distance4101_LYS_101	2D
V1033	Distance4220_LYS_101	2D
V1034	Distance4221_LYS_101	2D
V1035	Distance4222_LYS_101	2D
V1036	Distance4340_LYS_101	2D
V1037	Distance4341_LYS_101	2D
V1038	Distance4342_LYS_101	2D
V1039	Distance4343_LYS_101	2D
V1040	Distance4345_LYS_101	2D
V1041	Distance4459_LYS_101	2D
V1042	Distance4460_LYS_101	2D
V1043	Distance4461_LYS_101	2D
V1044	Distance4462_LYS_101	2D
V1045	Distance4463_LYS_101	2D
V1046	Distance4464_LYS_101	2D
V1047	Distance4465_LYS_101	2D
V1048	Distance4466_LYS_101	2D
V1049	Distance4581_LYS_101	2D
V1050	Distance4582_LYS_101	2D
V1051	Distance4583_LYS_101	2D
V1052	Distance4584_LYS_101	2D
V1053	Distance4585_LYS_101	2D
V1054	Distance4586_LYS_101	2D
V1055	Distance4587_LYS_101	2D
V1056	Distance4702_LYS_101	2D
V1057	Distance4703_LYS_101	2D
V1058	Distance4704_LYS_101	2D
V1059	Distance4705_LYS_101	2D
V1060	Distance4706_LYS_101	2D
V1061	Distance4707_LYS_101	2D
V1062	Distance4708_LYS_101	2D
V1063	Distance4823_LYS_101	2D
V1064	Distance4824_LYS_101	2D
V1065	Distance4825_LYS_101	2D
V1066	Distance4826_LYS_101	2D
V1067	Distance4827_LYS_101	2D
V1068	Distance4828_LYS_101	2D
V1069	Distance4829_LYS_101	2D
V1070	Distance4945_LYS_101	2D
V1071	Distance4946_LYS_101	2D
V1072	Distance4947_LYS_101	2D
V1073	Distance4948_LYS_101	2D
V1074	Distance4949_LYS_101	2D
V1075	Distance4950_LYS_101	2D
V1076	Distance5067_LYS_101	2D
V1077	Distance5068_LYS_101	2D
V1078	Distance5069_LYS_101	2D
V1079	Distance4565_PRO_98	2D
V1080	Distance4566_PRO_98	2D
V1081	Distance4568_PRO_98	2D
V1082	Distance4569_PRO_98	2D
V1083	Distance4570_PRO_98	2D
V1084	Distance4571_PRO_98	2D
V1085	Distance4572_PRO_98	2D
V1086	Distance4573_PRO_98	2D
V1087	Distance4574_PRO_98	2D
V1088	Distance4690_PRO_98	2D
V1089	Distance4691_PRO_98	2D
V1090	Distance4692_PRO_98	2D
V1091	Distance4693_PRO_98	2D
V1092	Distance4694_PRO_98	2D
V1093	Distance4811_PRO_98	2D
V1094	Distance4812_PRO_98	2D
V1095	Distance4813_PRO_98	2D
V1096	Distance4814_PRO_98	2D
V1097	Distance4815_PRO_98	2D
V1098	Distance5179_PRO_98	2D
V1099	Distance_ARG_249	2D
V1100	Distance3431_LEU_137	2D
V1101	Distance3432_LEU_137	2D
V1102	Distance3552_LEU_137	2D
V1103	Distance3553_LEU_137	2D
V1104	Distance3554_LEU_137	2D
V1105	Distance3672_LEU_137	2D
V1106	Distance3673_LEU_137	2D
V1107	Distance3674_LEU_137	2D
V1108	Distance3675_LEU_137	2D
V1109	Distance3676_LEU_137	2D
V1110	Distance3677_LEU_137	2D
V1111	Distance3678_LEU_137	2D
V1112	Distance3679_LEU_137	2D
V1113	Distance3792_LEU_137	2D
V1114	Distance3793_LEU_137	2D
V1115	Distance3794_LEU_137	2D
V1116	Distance3795_LEU_137	2D
V1117	Distance3796_LEU_137	2D
V1118	Distance3797_LEU_137	2D
V1119	Distance3798_LEU_137	2D
V1120	Distance3799_LEU_137	2D
V1121	Distance3800_LEU_137	2D
V1122	Distance3801_LEU_137	2D
V1123	Distance3802_LEU_137	2D
V1124	Distance3803_LEU_137	2D
V1125	Distance3913_LEU_137	2D
V1126	Distance3914_LEU_137	2D
V1127	Distance3915_LEU_137	2D
V1128	Distance3916_LEU_137	2D
V1129	Distance3917_LEU_137	2D
V1130	Distance3918_LEU_137	2D
V1131	Distance3919_LEU_137	2D
V1132	Distance3920_LEU_137	2D
V1133	Distance3921_LEU_137	2D
V1134	Distance3922_LEU_137	2D
V1135	Distance3923_LEU_137	2D
V1136	Distance4033_LEU_137	2D
V1137	Distance4034_LEU_137	2D
V1138	Distance4035_LEU_137	2D
V1139	Distance4036_LEU_137	2D
V1140	Distance4037_LEU_137	2D
V1141	Distance4038_LEU_137	2D
V1142	Distance4039_LEU_137	2D
V1143	Distance4040_LEU_137	2D
V1144	Distance4041_LEU_137	2D
V1145	Distance4042_LEU_137	2D
V1146	Distance4043_LEU_137	2D
V1147	Distance4044_LEU_137	2D
V1148	Distance4153_LEU_137	2D
V1149	Distance4154_LEU_137	2D
V1150	Distance4155_LEU_137	2D
V1151	Distance4156_LEU_137	2D
V1152	Distance4157_LEU_137	2D
V1153	Distance4158_LEU_137	2D
V1154	Distance4159_LEU_137	2D
V1155	Distance4160_LEU_137	2D
V1156	Distance4161_LEU_137	2D
V1157	Distance4162_LEU_137	2D
V1158	Distance4163_LEU_137	2D
V1159	Distance4275_LEU_137	2D
V1160	Distance4278_LEU_137	2D
V1161	Distance4279_LEU_137	2D
V1162	Distance4280_LEU_137	2D
V1163	Distance4281_LEU_137	2D
V1164	Distance4282_LEU_137	2D
V1165	Distance4283_LEU_137	2D
V1166	Distance4402_LEU_137	2D
V1167	Distance4403_LEU_137	2D
V1168	Distance_ARG_248	2D
V1169	Distance4014_GLU_287	2D
V1170	Distance4132_GLU_287	2D
V1171	Distance4133_GLU_287	2D
V1172	Distance4134_GLU_287	2D
V1173	Distance4135_GLU_287	2D
V1174	Distance4254_GLU_287	2D
V1175	Distance4255_GLU_287	2D
V1176	Distance4256_GLU_287	2D
V1177	Distance4618_GLU_287	2D
V1178	Distance4621_GLU_287	2D
V1179	Distance4737_GLU_287	2D
V1180	Distance4738_GLU_287	2D
V1181	Distance4739_GLU_287	2D
V1182	Distance4740_GLU_287	2D
V1183	Distance4741_GLU_287	2D
V1184	Distance4742_GLU_287	2D
V1185	Distance4859_GLU_287	2D
V1186	Distance4860_GLU_287	2D
V1187	Distance4862_GLU_287	2D
V1188	Distance4865_GLU_287	2D
V1189	Distance4979_GLU_287	2D
V1190	Distance4982_GLU_287	2D
V1191	Distance4983_GLU_287	2D
V1192	Distance4986_GLU_287	2D
V1193	Distance5100_GLU_287	2D
V1194	Distance5101_GLU_287	2D
V1195	Distance5102_GLU_287	2D
V1196	Distance5103_GLU_287	2D
V1197	Distance5104_GLU_287	2D
V1198	Distance5224_GLU_287	2D
V1199	Distance4131_GLU_286	2D
V1200	Distance4251_GLU_286	2D
V1201	Distance4252_GLU_286	2D
V1202	Distance4253_GLU_286	2D
V1203	Distance4372_GLU_286	2D
V1204	Distance4373_GLU_286	2D
V1205	Distance4374_GLU_286	2D
V1206	Distance4375_GLU_286	2D
V1207	Distance4376_GLU_286	2D
V1208	Distance4492_GLU_286	2D
V1209	Distance4493_GLU_286	2D
V1210	Distance4494_GLU_286	2D
V1211	Distance4495_GLU_286	2D
V1212	Distance4496_GLU_286	2D
V1213	Distance4497_GLU_286	2D
V1214	Distance4498_GLU_286	2D
V1215	Distance4614_GLU_286	2D
V1216	Distance4615_GLU_286	2D
V1217	Distance4616_GLU_286	2D
V1218	Distance4617_GLU_286	2D
V1219	Distance5461_GLU_286	2D
V1220	Distance5462_GLU_286	2D
V1221	Distance5583_GLU_286	2D
V1222	Distance4625_GLU_285	2D
V1223	Distance4866_GLU_285	2D
V1224	Distance4867_GLU_285	2D
V1225	Distance4868_GLU_285	2D
V1226	Distance5347_GLU_285	2D
V1227	Distance5348_GLU_285	2D
V1228	Distance5349_GLU_285	2D
V1229	Distance5350_GLU_285	2D
V1230	Distance5468_GLU_285	2D
V1231	Distance5469_GLU_285	2D
V1232	Distance3521_PRO_128	2D
V1233	Distance3522_PRO_128	2D
V1234	Distance3523_PRO_128	2D
V1235	Distance3524_PRO_128	2D
V1236	Distance3641_PRO_128	2D
V1237	Distance3642_PRO_128	2D
V1238	Distance3643_PRO_128	2D
V1239	Distance3644_PRO_128	2D
V1240	Distance3645_PRO_128	2D
V1241	Distance3646_PRO_128	2D
V1242	Distance3647_PRO_128	2D
V1243	Distance3761_PRO_128	2D
V1244	Distance3762_PRO_128	2D
V1245	Distance3763_PRO_128	2D
V1246	Distance3764_PRO_128	2D
V1247	Distance3765_PRO_128	2D
V1248	Distance3766_PRO_128	2D
V1249	Distance3767_PRO_128	2D
V1250	Distance3882_PRO_128	2D
V1251	Distance3883_PRO_128	2D
V1252	Distance3884_PRO_128	2D
V1253	Distance3885_PRO_128	2D
V1254	Distance3886_PRO_128	2D
V1255	Distance3887_PRO_128	2D
V1256	Distance3888_PRO_128	2D
V1257	Distance4003_PRO_128	2D
V1258	Distance4004_PRO_128	2D
V1259	Distance4005_PRO_128	2D
V1260	Distance4008_PRO_128	2D
V1261	Distance4009_PRO_128	2D
V1262	Distance4123_PRO_128	2D
V1263	Distance4124_PRO_128	2D
V1264	Distance4129_PRO_128	2D
V1265	Distance4130_PRO_128	2D
V1266	Distance4244_PRO_128	2D
V1267	Distance4728_LEU_130	2D
V1268	Distance4732_LEU_130	2D
V1269	Distance4849_LEU_130	2D
V1270	Distance4850_LEU_130	2D
V1271	Distance4851_LEU_130	2D
V1272	Distance4853_LEU_130	2D
V1273	Distance4970_LEU_130	2D
V1274	Distance4971_LEU_130	2D
V1275	Distance4972_LEU_130	2D
V1276	Distance4973_LEU_130	2D
V1277	Distance5093_LEU_130	2D
V1278	Distance5094_LEU_130	2D
V1279	Distance5214_LEU_130	2D
V1280	Distance5215_LEU_130	2D
V1281	Distance5216_LEU_130	2D
V1282	Distance5335_LEU_130	2D
V1283	Distance5336_LEU_130	2D
V1284	Distance5337_LEU_130	2D
V1285	Distance5338_LEU_130	2D
V1286	Distance5339_LEU_130	2D
V1287	Distance5340_LEU_130	2D
V1288	Distance2773_GLY_108	2D
V1289	Distance2893_GLY_108	2D
V1290	Distance2894_GLY_108	2D
V1291	Distance2895_GLY_108	2D
V1292	Distance2896_GLY_108	2D
V1293	Distance3015_GLY_108	2D
V1294	Distance3016_GLY_108	2D
V1295	Distance3017_GLY_108	2D
V1296	Distance_VAL_203	2D
V1297	Distance3014_GLY_105	2D
V1298	Distance3134_GLY_105	2D
V1299	Distance3135_GLY_105	2D
V1300	Distance3136_GLY_105	2D
V1301	Distance3253_GLY_105	2D
V1302	Distance3254_GLY_105	2D
V1303	Distance3255_GLY_105	2D
V1304	Distance3373_GLY_105	2D
V1305	Distance3374_GLY_105	2D
V1306	Distance3375_GLY_105	2D
V1307	Distance3495_GLY_105	2D
V1308	Distance3384_ASN_268	2D
V1309	Distance3505_ASN_268	2D
V1310	Distance3623_ASN_268	2D
V1311	Distance3624_ASN_268	2D
V1312	Distance3625_ASN_268	2D
V1313	Distance3626_ASN_268	2D
V1314	Distance3746_ASN_268	2D
V1315	Distance3866_ASN_268	2D
V1316	Distance3867_ASN_268	2D
V1317	Distance3868_ASN_268	2D
V1318	Distance3988_ASN_268	2D
V1319	Distance3990_ASN_268	2D
V1320	Distance4109_ASN_268	2D
V1321	Distance4230_ASN_268	2D
V1322	Distance4472_ASN_268	2D
V1323	Distance4593_ASN_268	2D
V1324	Distance4711_ASN_268	2D
V1325	Distance4712_ASN_268	2D
V1326	Distance4713_ASN_268	2D
V1327	Distance4714_ASN_268	2D
V1328	Distance4715_ASN_268	2D
V1329	Distance4833_ASN_268	2D
V1330	Distance4834_ASN_268	2D
V1331	Distance4835_ASN_268	2D
V1332	Distance4836_ASN_268	2D
V1333	Distance4952_ASN_268	2D
V1334	Distance4954_ASN_268	2D
V1335	Distance4955_ASN_268	2D
V1336	Distance5075_ASN_268	2D
V1337	Distance5195_ASN_268	2D
V1338	Distance5196_ASN_268	2D
V1339	Distance5316_ASN_268	2D
V1340	Distance5317_ASN_268	2D
V1341	Distance5318_ASN_268	2D
V1342	Distance5319_ASN_268	2D
V1343	Distance5321_ASN_268	2D
V1344	Distance_MET_169	2D
V1345	Distance2568_CYS_124	2D
V1346	Distance2569_CYS_124	2D
V1347	Distance2570_CYS_124	2D
V1348	Distance2689_CYS_124	2D
V1349	Distance2690_CYS_124	2D
V1350	Distance2691_CYS_124	2D
V1351	Distance2809_CYS_124	2D
V1352	Distance2810_CYS_124	2D
V1353	Distance2811_CYS_124	2D
V1354	Distance2812_CYS_124	2D
V1355	Distance2931_CYS_124	2D
V1356	Distance2932_CYS_124	2D
V1357	Distance2933_CYS_124	2D
V1358	Distance_GLY_262	2D
V1359	Distance_ASN_263	2D
V1360	Distance3721_MET_160	2D
V1361	Distance3722_MET_160	2D
V1362	Distance3723_MET_160	2D
V1363	Distance3724_MET_160	2D
V1364	Distance3843_MET_160	2D
V1365	Distance3844_MET_160	2D
V1366	Distance3845_MET_160	2D
V1367	Distance3846_MET_160	2D
V1368	Distance3958_MET_160	2D
V1369	Distance3959_MET_160	2D
V1370	Distance3960_MET_160	2D
V1371	Distance3963_MET_160	2D
V1372	Distance3964_MET_160	2D
V1373	Distance3965_MET_160	2D
V1374	Distance3966_MET_160	2D
V1375	Distance3967_MET_160	2D
V1376	Distance3968_MET_160	2D
V1377	Distance4078_MET_160	2D
V1378	Distance4079_MET_160	2D
V1379	Distance4080_MET_160	2D
V1380	Distance4081_MET_160	2D
V1381	Distance4082_MET_160	2D
V1382	Distance4083_MET_160	2D
V1383	Distance4084_MET_160	2D
V1384	Distance4085_MET_160	2D
V1385	Distance4086_MET_160	2D
V1386	Distance4087_MET_160	2D
V1387	Distance4088_MET_160	2D
V1388	Distance4089_MET_160	2D
V1389	Distance4200_MET_160	2D
V1390	Distance4201_MET_160	2D
V1391	Distance4202_MET_160	2D
V1392	Distance4203_MET_160	2D
V1393	Distance4204_MET_160	2D
V1394	Distance4205_MET_160	2D
V1395	Distance4206_MET_160	2D
V1396	Distance4207_MET_160	2D
V1397	Distance4208_MET_160	2D
V1398	Distance4209_MET_160	2D
V1399	Distance4210_MET_160	2D
V1400	Distance4321_MET_160	2D
V1401	Distance4322_MET_160	2D
V1402	Distance4323_MET_160	2D
V1403	Distance4324_MET_160	2D
V1404	Distance4325_MET_160	2D
V1405	Distance4326_MET_160	2D
V1406	Distance4327_MET_160	2D
V1407	Distance4328_MET_160	2D
V1408	Distance4329_MET_160	2D
V1409	Distance4330_MET_160	2D
V1410	Distance4331_MET_160	2D
V1411	Distance4443_MET_160	2D
V1412	Distance4444_MET_160	2D
V1413	Distance4445_MET_160	2D
V1414	Distance4446_MET_160	2D
V1415	Distance4447_MET_160	2D
V1416	Distance4448_MET_160	2D
V1417	Distance4449_MET_160	2D
V1418	Distance4450_MET_160	2D
V1419	Distance4567_MET_160	2D
V1420	Distance4734_LEU_289	2D
V1421	Distance4735_LEU_289	2D
V1422	Distance4736_LEU_289	2D
V1423	Distance4854_LEU_289	2D
V1424	Distance4855_LEU_289	2D
V1425	Distance4856_LEU_289	2D
V1426	Distance4858_LEU_289	2D
V1427	Distance4975_LEU_289	2D
V1428	Distance4976_LEU_289	2D
V1429	Distance4977_LEU_289	2D
V1430	Distance4978_LEU_289	2D
V1431	Distance5096_LEU_289	2D
V1432	Distance5097_LEU_289	2D
V1433	Distance5098_LEU_289	2D
V1434	Distance5099_LEU_289	2D
V1435	Distance5218_LEU_289	2D
V1436	Distance5219_LEU_289	2D
V1437	Distance5220_LEU_289	2D
V1438	Distance5221_LEU_289	2D
V1439	Distance5341_LEU_289	2D
V1440	Distance5344_LEU_289	2D
V1441	Distance5346_LEU_289	2D
V1442	Distance5463_LEU_289	2D
V1443	Distance5464_LEU_289	2D
V1444	Distance5467_LEU_289	2D
V1445	Distance5587_LEU_289	2D
V1446	Distance4455_SER_99	2D
V1447	Distance4576_SER_99	2D
V1448	Distance4577_SER_99	2D
V1449	Distance4695_SER_99	2D
V1450	Distance4696_SER_99	2D
V1451	Distance4697_SER_99	2D
V1452	Distance4698_SER_99	2D
V1453	Distance4699_SER_99	2D
V1454	Distance4700_SER_99	2D
V1455	Distance4701_SER_99	2D
V1456	Distance4816_SER_99	2D
V1457	Distance4817_SER_99	2D
V1458	Distance4818_SER_99	2D
V1459	Distance4819_SER_99	2D
V1460	Distance4820_SER_99	2D
V1461	Distance4821_SER_99	2D
V1462	Distance4822_SER_99	2D
V1463	Distance4936_SER_99	2D
V1464	Distance4937_SER_99	2D
V1465	Distance4938_SER_99	2D
V1466	Distance4939_SER_99	2D
V1467	Distance4940_SER_99	2D
V1468	Distance4941_SER_99	2D
V1469	Distance4942_SER_99	2D
V1470	Distance4943_SER_99	2D
V1471	Distance4944_SER_99	2D
V1472	Distance5058_SER_99	2D
V1473	Distance5059_SER_99	2D
V1474	Distance5060_SER_99	2D
V1475	Distance5061_SER_99	2D
V1476	Distance5062_SER_99	2D
V1477	Distance5063_SER_99	2D
V1478	Distance5064_SER_99	2D
V1479	Distance5065_SER_99	2D
V1480	Distance5066_SER_99	2D
V1481	Distance5180_SER_99	2D
V1482	Distance5181_SER_99	2D
V1483	Distance5182_SER_99	2D
V1484	Distance5183_SER_99	2D
V1485	Distance5184_SER_99	2D
V1486	Distance5185_SER_99	2D
V1487	Distance5186_SER_99	2D
V1488	Distance5187_SER_99	2D
V1489	Distance5188_SER_99	2D
V1490	Distance5300_SER_99	2D
V1491	Distance5302_SER_99	2D
V1492	Distance5303_SER_99	2D
V1493	Distance5304_SER_99	2D
V1494	Distance5305_SER_99	2D
V1495	Distance5306_SER_99	2D
V1496	Distance5307_SER_99	2D
V1497	Distance5423_SER_99	2D
V1498	Distance5424_SER_99	2D
V1499	Distance5425_SER_99	2D
V1500	Distance5426_SER_99	2D
V1501	Distance4685_SER_96	2D
V1502	Distance4686_SER_96	2D
V1503	Distance4687_SER_96	2D
V1504	Distance4688_SER_96	2D
V1505	Distance4689_SER_96	2D
V1506	Distance4805_SER_96	2D
V1507	Distance4806_SER_96	2D
V1508	Distance4807_SER_96	2D
V1509	Distance4808_SER_96	2D
V1510	Distance4809_SER_96	2D
V1511	Distance4810_SER_96	2D
V1512	Distance4926_SER_96	2D
V1513	Distance4927_SER_96	2D
V1514	Distance4928_SER_96	2D
V1515	Distance4929_SER_96	2D
V1516	Distance4930_SER_96	2D
V1517	Distance4931_SER_96	2D
V1518	Distance4932_SER_96	2D
V1519	Distance5046_SER_96	2D
V1520	Distance5047_SER_96	2D
V1521	Distance5048_SER_96	2D
V1522	Distance5049_SER_96	2D
V1523	Distance5050_SER_96	2D
V1524	Distance5051_SER_96	2D
V1525	Distance5052_SER_96	2D
V1526	Distance5168_SER_96	2D
V1527	Distance5169_SER_96	2D
V1528	Distance5170_SER_96	2D
V1529	Distance5171_SER_96	2D
V1530	Distance5172_SER_96	2D
V1531	Distance5289_SER_96	2D
V1532	Distance5290_SER_96	2D
V1533	Distance5291_SER_96	2D
V1534	Distance5292_SER_96	2D
V1535	Distance5293_SER_96	2D
V1536	Distance5452_GLU_271	2D
V1537	Distance5455_GLU_271	2D
V1538	Distance5456_GLU_271	2D
V1539	Distance5457_GLU_271	2D
V1540	Distance5458_GLU_271	2D
V1541	Distance5459_GLU_271	2D
V1542	Distance5460_GLU_271	2D
V1543	Distance5577_GLU_271	2D
V1544	Distance5579_GLU_271	2D
V1545	Distance5581_GLU_271	2D
V1546	Distance5700_GLU_271	2D
V1547	Distance5702_GLU_271	2D
V1548	Distance5704_GLU_271	2D
V1549	Distance5823_GLU_271	2D
V1550	Distance5825_GLU_271	2D
V1551	Distance5827_GLU_271	2D
V1552	Distance5944_GLU_271	2D
V1553	Distance5946_GLU_271	2D
V1554	Distance5948_GLU_271	2D
V1555	Distance6065_GLU_271	2D
V1556	Distance6067_GLU_271	2D
V1557	Distance6069_GLU_271	2D
V1558	Distance_SER_241	2D
V1559	Distance2282_TYR_107	2D
V1560	Distance2283_TYR_107	2D
V1561	Distance2284_TYR_107	2D
V1562	Distance2401_TYR_107	2D
V1563	Distance2402_TYR_107	2D
V1564	Distance2403_TYR_107	2D
V1565	Distance2404_TYR_107	2D
V1566	Distance2405_TYR_107	2D
V1567	Distance2406_TYR_107	2D
V1568	Distance2521_TYR_107	2D
V1569	Distance2522_TYR_107	2D
V1570	Distance2523_TYR_107	2D
V1571	Distance2524_TYR_107	2D
V1572	Distance2525_TYR_107	2D
V1573	Distance2526_TYR_107	2D
V1574	Distance2527_TYR_107	2D
V1575	Distance2643_TYR_107	2D
V1576	Distance2644_TYR_107	2D
V1577	Distance2645_TYR_107	2D
V1578	Distance2646_TYR_107	2D
V1579	Distance2647_TYR_107	2D
V1580	Distance2764_TYR_107	2D
V1581	Distance2765_TYR_107	2D
V1582	Distance_SER_240	2D
V1583	Distance_ARG_196	2D
V1584	Distance2438_HID_115	2D
V1585	Distance2439_HID_115	2D
V1586	Distance2558_HID_115	2D
V1587	Distance2559_HID_115	2D
V1588	Distance2560_HID_115	2D
V1589	Distance2561_HID_115	2D
V1590	Distance2678_HID_115	2D
V1591	Distance2679_HID_115	2D
V1592	Distance2680_HID_115	2D
V1593	Distance2681_HID_115	2D
V1594	Distance2682_HID_115	2D
V1595	Distance2683_HID_115	2D
V1596	Distance2684_HID_115	2D
V1597	Distance2800_HID_115	2D
V1598	Distance2801_HID_115	2D
V1599	Distance2802_HID_115	2D
V1600	Distance2803_HID_115	2D
V1601	Distance2804_HID_115	2D
V1602	Distance2805_HID_115	2D
V1603	Distance2806_HID_115	2D
V1604	Distance2920_HID_115	2D
V1605	Distance2921_HID_115	2D
V1606	Distance2922_HID_115	2D
V1607	Distance2923_HID_115	2D
V1608	Distance2924_HID_115	2D
V1609	Distance2925_HID_115	2D
V1610	Distance2926_HID_115	2D
V1611	Distance3041_HID_115	2D
V1612	Distance3042_HID_115	2D
V1613	Distance3043_HID_115	2D
V1614	Distance3044_HID_115	2D
V1615	Distance3045_HID_115	2D
V1616	Distance3046_HID_115	2D
V1617	Distance3162_HID_115	2D
V1618	Distance3163_HID_115	2D
V1619	Distance3164_HID_115	2D
V1620	Distance3165_HID_115	2D
V1621	Distance3166_HID_115	2D
V1622	Distance3284_HID_115	2D
V1623	Distance3285_HID_115	2D
V1624	Distance3286_HID_115	2D
V1625	Distance3287_HID_115	2D
V1626	Distance3288_HID_115	2D
V1627	Distance3008_TYR_103	2D
V1628	Distance3129_TYR_103	2D
V1629	Distance3248_TYR_103	2D
V1630	Distance3249_TYR_103	2D
V1631	Distance3250_TYR_103	2D
V1632	Distance3251_TYR_103	2D
V1633	Distance3370_TYR_103	2D
V1634	Distance3371_TYR_103	2D
V1635	Distance3372_TYR_103	2D
V1636	Distance3489_TYR_103	2D
V1637	Distance3490_TYR_103	2D
V1638	Distance3491_TYR_103	2D
V1639	Distance3492_TYR_103	2D
V1640	Distance3493_TYR_103	2D
V1641	Distance3494_TYR_103	2D
V1642	Distance3496_TYR_103	2D
V1643	Distance3612_TYR_103	2D
V1644	Distance3613_TYR_103	2D
V1645	Distance3614_TYR_103	2D
V1646	Distance3615_TYR_103	2D
V1647	Distance3616_TYR_103	2D
V1648	Distance3617_TYR_103	2D
V1649	Distance3618_TYR_103	2D
V1650	Distance3733_TYR_103	2D
V1651	Distance3734_TYR_103	2D
V1652	Distance3735_TYR_103	2D
V1653	Distance3736_TYR_103	2D
V1654	Distance3737_TYR_103	2D
V1655	Distance3738_TYR_103	2D
V1656	Distance3739_TYR_103	2D
V1657	Distance3855_TYR_103	2D
V1658	Distance3856_TYR_103	2D
V1659	Distance3857_TYR_103	2D
V1660	Distance3858_TYR_103	2D
V1661	Distance3859_TYR_103	2D
V1662	Distance3860_TYR_103	2D
V1663	Distance3976_TYR_103	2D
V1664	Distance3977_TYR_103	2D
V1665	Distance3978_TYR_103	2D
V1666	Distance3979_TYR_103	2D
V1667	Distance3980_TYR_103	2D
V1668	Distance4097_TYR_103	2D
V1669	Distance4098_TYR_103	2D
V1670	Distance4099_TYR_103	2D
V1671	Distance4219_TYR_103	2D
V1672	Distance4029_CYS_277	2D
V1673	Distance4150_CYS_277	2D
V1674	Distance4152_CYS_277	2D
V1675	Distance4274_CYS_277	2D
V1676	Distance4395_CYS_277	2D
V1677	Distance4515_CYS_277	2D
V1678	Distance4516_CYS_277	2D
V1679	Distance4634_CYS_277	2D
V1680	Distance4875_CYS_275	2D
V1681	Distance4876_CYS_275	2D
V1682	Distance4877_CYS_275	2D
V1683	Distance4878_CYS_275	2D
V1684	Distance4995_CYS_275	2D
V1685	Distance4996_CYS_275	2D
V1686	Distance4997_CYS_275	2D
V1687	Distance4998_CYS_275	2D
V1688	Distance4999_CYS_275	2D
V1689	Distance5000_CYS_275	2D
V1690	Distance5115_CYS_275	2D
V1691	Distance5116_CYS_275	2D
V1692	Distance5117_CYS_275	2D
V1693	Distance5118_CYS_275	2D
V1694	Distance5238_CYS_275	2D
V1695	Distance5239_CYS_275	2D
V1696	Distance_THR_211	2D
V1697	Distance5230_CYS_273	2D
V1698	Distance5231_CYS_273	2D
V1699	Distance5232_CYS_273	2D
V1700	Distance5233_CYS_273	2D
V1701	Distance5234_CYS_273	2D
V1702	Distance5235_CYS_273	2D
V1703	Distance5236_CYS_273	2D
V1704	Distance5237_CYS_273	2D
V1705	Distance5351_CYS_273	2D
V1706	Distance5352_CYS_273	2D
V1707	Distance5353_CYS_273	2D
V1708	Distance5354_CYS_273	2D
V1709	Distance5355_CYS_273	2D
V1710	Distance5356_CYS_273	2D
V1711	Distance5357_CYS_273	2D
V1712	Distance5358_CYS_273	2D
V1713	Distance5359_CYS_273	2D
V1714	Distance5471_CYS_273	2D
V1715	Distance5472_CYS_273	2D
V1716	Distance5473_CYS_273	2D
V1717	Distance5474_CYS_273	2D
V1718	Distance5475_CYS_273	2D
V1719	Distance5476_CYS_273	2D
V1720	Distance5477_CYS_273	2D
V1721	Distance5478_CYS_273	2D
V1722	Distance5479_CYS_273	2D
V1723	Distance5480_CYS_273	2D
V1724	Distance5593_CYS_273	2D
V1725	Distance5595_CYS_273	2D
V1726	Distance5597_CYS_273	2D
V1727	Distance5599_CYS_273	2D
V1728	Distance5601_CYS_273	2D
V1729	Distance5714_CYS_273	2D
V1730	Distance5716_CYS_273	2D
V1731	Distance5718_CYS_273	2D
V1732	Distance5720_CYS_273	2D
V1733	Distance5837_CYS_273	2D
V1734	Distance5958_CYS_273	2D
V1735	Distance3018_GLN_104	2D
V1736	Distance3020_GLN_104	2D
V1737	Distance3137_GLN_104	2D
V1738	Distance3138_GLN_104	2D
V1739	Distance3139_GLN_104	2D
V1740	Distance3140_GLN_104	2D
V1741	Distance3141_GLN_104	2D
V1742	Distance3142_GLN_104	2D
V1743	Distance3256_GLN_104	2D
V1744	Distance3257_GLN_104	2D
V1745	Distance3258_GLN_104	2D
V1746	Distance3259_GLN_104	2D
V1747	Distance3260_GLN_104	2D
V1748	Distance3261_GLN_104	2D
V1749	Distance3262_GLN_104	2D
V1750	Distance3263_GLN_104	2D
V1751	Distance3376_GLN_104	2D
V1752	Distance3377_GLN_104	2D
V1753	Distance3378_GLN_104	2D
V1754	Distance3379_GLN_104	2D
V1755	Distance3380_GLN_104	2D
V1756	Distance3381_GLN_104	2D
V1757	Distance3382_GLN_104	2D
V1758	Distance3383_GLN_104	2D
V1759	Distance3497_GLN_104	2D
V1760	Distance3498_GLN_104	2D
V1761	Distance3499_GLN_104	2D
V1762	Distance3500_GLN_104	2D
V1763	Distance3501_GLN_104	2D
V1764	Distance3502_GLN_104	2D
V1765	Distance3503_GLN_104	2D
V1766	Distance3504_GLN_104	2D
V1767	Distance3619_GLN_104	2D
V1768	Distance3620_GLN_104	2D
V1769	Distance3621_GLN_104	2D
V1770	Distance3622_GLN_104	2D
V1771	Distance3740_GLN_104	2D
V1772	Distance3741_GLN_104	2D
V1773	Distance3742_GLN_104	2D
V1774	Distance3743_GLN_104	2D
V1775	Distance3862_GLN_104	2D
V1776	Distance2170_ASP_148	2D
V1777	Distance2171_ASP_148	2D
V1778	Distance2291_ASP_148	2D
V1779	Distance2292_ASP_148	2D
V1780	Distance2293_ASP_148	2D
V1781	Distance2412_ASP_148	2D
V1782	Distance2413_ASP_148	2D
V1783	Distance2414_ASP_148	2D
V1784	Distance2415_ASP_148	2D
V1785	Distance2532_ASP_148	2D
V1786	Distance2533_ASP_148	2D
V1787	Distance2534_ASP_148	2D
V1788	Distance2535_ASP_148	2D
V1789	Distance2536_ASP_148	2D
V1790	Distance2537_ASP_148	2D
V1791	Distance2651_ASP_148	2D
V1792	Distance2652_ASP_148	2D
V1793	Distance2653_ASP_148	2D
V1794	Distance2654_ASP_148	2D
V1795	Distance2655_ASP_148	2D
V1796	Distance2656_ASP_148	2D
V1797	Distance2657_ASP_148	2D
V1798	Distance2658_ASP_148	2D
V1799	Distance2774_ASP_148	2D
V1800	Distance2775_ASP_148	2D
V1801	Distance2776_ASP_148	2D
V1802	Distance2777_ASP_148	2D
V1803	Distance2778_ASP_148	2D
V1804	Distance2779_ASP_148	2D
V1805	Distance2897_ASP_148	2D
V1806	Distance2898_ASP_148	2D
V1807	Distance2899_ASP_148	2D
V1808	Distance3019_ASP_148	2D
V1809	Distance4710_GLN_100	2D
V1810	Distance4830_GLN_100	2D
V1811	Distance4831_GLN_100	2D
V1812	Distance4951_GLN_100	2D
V1813	Distance5070_GLN_100	2D
V1814	Distance5071_GLN_100	2D
V1815	Distance5072_GLN_100	2D
V1816	Distance5189_GLN_100	2D
V1817	Distance5190_GLN_100	2D
V1818	Distance5191_GLN_100	2D
V1819	Distance5192_GLN_100	2D
V1820	Distance5193_GLN_100	2D
V1821	Distance5194_GLN_100	2D
V1822	Distance5308_GLN_100	2D
V1823	Distance5309_GLN_100	2D
V1824	Distance5310_GLN_100	2D
V1825	Distance5311_GLN_100	2D
V1826	Distance5312_GLN_100	2D
V1827	Distance5313_GLN_100	2D
V1828	Distance5314_GLN_100	2D
V1829	Distance5315_GLN_100	2D
V1830	Distance5427_GLN_100	2D
V1831	Distance5428_GLN_100	2D
V1832	Distance5429_GLN_100	2D
V1833	Distance5430_GLN_100	2D
V1834	Distance5431_GLN_100	2D
V1835	Distance5432_GLN_100	2D
V1836	Distance5433_GLN_100	2D
V1837	Distance5434_GLN_100	2D
V1838	Distance5435_GLN_100	2D
V1839	Distance5436_GLN_100	2D
V1840	Distance5437_GLN_100	2D
V1841	Distance5549_GLN_100	2D
V1842	Distance5550_GLN_100	2D
V1843	Distance5551_GLN_100	2D
V1844	Distance5552_GLN_100	2D
V1845	Distance5553_GLN_100	2D
V1846	Distance5554_GLN_100	2D
V1847	Distance5555_GLN_100	2D
V1848	Distance5556_GLN_100	2D
V1849	Distance5557_GLN_100	2D
V1850	Distance5558_GLN_100	2D
V1851	Distance5669_GLN_100	2D
V1852	Distance5671_GLN_100	2D
V1853	Distance5673_GLN_100	2D
V1854	Distance5675_GLN_100	2D
V1855	Distance5677_GLN_100	2D
V1856	Distance5679_GLN_100	2D
V1857	Distance5794_GLN_100	2D
V1858	Distance5796_GLN_100	2D
V1859	Distance5798_GLN_100	2D
V1860	Distance5800_GLN_100	2D
V1861	Distance5915_GLN_100	2D
V1862	Distance5917_GLN_100	2D
V1863	Distance5919_GLN_100	2D
V1864	Distance5921_GLN_100	2D
V1865	Distance5923_GLN_100	2D
V1866	Distance6036_GLN_100	2D
V1867	Distance6038_GLN_100	2D
V1868	Distance6040_GLN_100	2D
V1869	Distance6042_GLN_100	2D
V1870	Distance6159_GLN_100	2D
V1871	Distance6161_GLN_100	2D
V1872	Distance_THR_170	2D
V1873	Distance1590_LEU_114	2D
V1874	Distance1713_LEU_114	2D
V1875	Distance1715_LEU_114	2D
V1876	Distance1832_LEU_114	2D
V1877	Distance1833_LEU_114	2D
V1878	Distance1834_LEU_114	2D
V1879	Distance1835_LEU_114	2D
V1880	Distance1836_LEU_114	2D
V1881	Distance1837_LEU_114	2D
V1882	Distance1838_LEU_114	2D
V1883	Distance1839_LEU_114	2D
V1884	Distance1840_LEU_114	2D
V1885	Distance1954_LEU_114	2D
V1886	Distance1955_LEU_114	2D
V1887	Distance1956_LEU_114	2D
V1888	Distance1957_LEU_114	2D
V1889	Distance1958_LEU_114	2D
V1890	Distance1959_LEU_114	2D
V1891	Distance1960_LEU_114	2D
V1892	Distance1961_LEU_114	2D
V1893	Distance1962_LEU_114	2D
V1894	Distance2072_LEU_114	2D
V1895	Distance2074_LEU_114	2D
V1896	Distance2075_LEU_114	2D
V1897	Distance2076_LEU_114	2D
V1898	Distance2077_LEU_114	2D
V1899	Distance2078_LEU_114	2D
V1900	Distance2079_LEU_114	2D
V1901	Distance2080_LEU_114	2D
V1902	Distance2081_LEU_114	2D
V1903	Distance2082_LEU_114	2D
V1904	Distance2083_LEU_114	2D
V1905	Distance2194_LEU_114	2D
V1906	Distance2195_LEU_114	2D
V1907	Distance2196_LEU_114	2D
V1908	Distance2197_LEU_114	2D
V1909	Distance2198_LEU_114	2D
V1910	Distance2199_LEU_114	2D
V1911	Distance2200_LEU_114	2D
V1912	Distance2201_LEU_114	2D
V1913	Distance2202_LEU_114	2D
V1914	Distance2203_LEU_114	2D
V1915	Distance2204_LEU_114	2D
V1916	Distance2315_LEU_114	2D
V1917	Distance2316_LEU_114	2D
V1918	Distance2317_LEU_114	2D
V1919	Distance2318_LEU_114	2D
V1920	Distance2319_LEU_114	2D
V1921	Distance2320_LEU_114	2D
V1922	Distance2321_LEU_114	2D
V1923	Distance2322_LEU_114	2D
V1924	Distance2323_LEU_114	2D
V1925	Distance2324_LEU_114	2D
V1926	Distance2435_LEU_114	2D
V1927	Distance2436_LEU_114	2D
V1928	Distance2437_LEU_114	2D
V1929	Distance2440_LEU_114	2D
V1930	Distance2441_LEU_114	2D
V1931	Distance2442_LEU_114	2D
V1932	Distance2443_LEU_114	2D
V1933	Distance2444_LEU_114	2D
V1934	Distance2557_LEU_114	2D
V1935	Distance2562_LEU_114	2D
V1936	Distance2543_LEU_111	2D
V1937	Distance2544_LEU_111	2D
V1938	Distance2665_LEU_111	2D
V1939	Distance2666_LEU_111	2D
V1940	Distance2667_LEU_111	2D
V1941	Distance2787_LEU_111	2D
V1942	Distance2788_LEU_111	2D
V1943	Distance2789_LEU_111	2D
V1944	Distance2907_LEU_111	2D
V1945	Distance2908_LEU_111	2D
V1946	Distance2909_LEU_111	2D
V1947	Distance2910_LEU_111	2D
V1948	Distance2911_LEU_111	2D
V1949	Distance3026_LEU_111	2D
V1950	Distance3027_LEU_111	2D
V1951	Distance3028_LEU_111	2D
V1952	Distance3029_LEU_111	2D
V1953	Distance3030_LEU_111	2D
V1954	Distance3031_LEU_111	2D
V1955	Distance3032_LEU_111	2D
V1956	Distance3033_LEU_111	2D
V1957	Distance3147_LEU_111	2D
V1958	Distance3148_LEU_111	2D
V1959	Distance3149_LEU_111	2D
V1960	Distance3150_LEU_111	2D
V1961	Distance3151_LEU_111	2D
V1962	Distance3152_LEU_111	2D
V1963	Distance3269_LEU_111	2D
V1964	Distance3270_LEU_111	2D
V1965	Distance3271_LEU_111	2D
V1966	Distance3389_LEU_111	2D
V1967	Distance3390_LEU_111	2D
V1968	Distance3510_LEU_111	2D
V1969	Distance3511_LEU_111	2D
V1970	Distance3512_LEU_111	2D
V1971	Distance3631_LEU_111	2D
V1972	Distance3632_LEU_111	2D
V1973	Distance3633_LEU_111	2D
V1974	Distance3634_LEU_111	2D
V1975	Distance3752_LEU_111	2D
V1976	Distance3753_LEU_111	2D
V1977	Distance3754_LEU_111	2D
V1978	Distance3755_LEU_111	2D
V1979	Distance3874_LEU_111	2D
V1980	Distance3875_LEU_111	2D
V1981	Distance_ASN_247	2D
V1982	Distance_GLY_245	2D
V1983	Distance_GLY_244	2D
V1984	Distance_ARG_181	2D
V1985	Distance1807_VAL_147	2D
V1986	Distance1809_VAL_147	2D
V1987	Distance1811_VAL_147	2D
V1988	Distance1927_VAL_147	2D
V1989	Distance1928_VAL_147	2D
V1990	Distance1929_VAL_147	2D
V1991	Distance1930_VAL_147	2D
V1992	Distance1931_VAL_147	2D
V1993	Distance1932_VAL_147	2D
V1994	Distance1933_VAL_147	2D
V1995	Distance2049_VAL_147	2D
V1996	Distance2050_VAL_147	2D
V1997	Distance2051_VAL_147	2D
V1998	Distance2052_VAL_147	2D
V1999	Distance2053_VAL_147	2D
[truncated: 3,410 more rows]
