# Supplementary material for: Prediction of P53 Mutants (Multiple Sites) Transcriptional Activity Based on Structural (2D&3D) Properties
Source: PLoS One. 2013 Feb 13;8(2):e55401. doi: 10.1371/journal.pone.0055401 (PMC3572112; doi:10.1371/journal.pone.0055401)
Supplement: Table S2 — CFS Subset Attribute Evaluator results for site-specific p53 mutant data. (XLS) [file pone.0055401.s002.xls]

## Sheet: Site-1
S.No	Feature ID	Feature	Type	Weight
1	V59	Distance2814_THR_123	2D	1
2	V524	Distance2153_PRO_153	2D	1
3	V1495	Distance5306_SER_99	2D	1
4	V1639	Distance3492_TYR_103	2D	1
5	V2369	Distance2383_ARG_156	2D	1
6	V3049	PhiElectrostatic4366_ALA_129	2D	1
7	V3746	PhiElectrostatic4955_ASN_268	2D	1
8	V3869	PhiElectrostatic4818_SER_99	2D	1
9	V4453	PhiElectrostatic3729_LEU_264	2D	1
10	V4460	PhiElectrostatic3853_LEU_264	2D	1
11	V4916	aa125Z	3D	1
		Merit of best feature subset:0.649
		Total number of selected features: 11

## Sheet: Site-2
S.No	Feature ID	Feature	Type	Weight
1	V55	Distance2696_THR_123	2D	1
2	V66	Distance2935_THR_123	2D	1
3	V80	Distance3179_THR_123	2D	1
4	V84	Distance3300_THR_123	2D	1
5	V359	Distance2820_LYS_139	2D	1		Merit of best subset found:			0.1035
6	V404	Distance2465_ALA_138	2D	1
7	V410	Distance2707_ALA_138	2D	1		Total number of selected features: 52
8	V449	Distance_LEU_206	2D	1
9	V541	Distance2277_PRO_152	2D	1
10	V844	Distance3671_GLN_136	2D	1
11	V877	Distance4517_ALA_276	2D	1
12	V881	Distance4638_ALA_276	2D	1
13	V918	Distance5074_SER_269	2D	1
14	V1113	Distance3792_LEU_137	2D	1
15	V1151	Distance4156_LEU_137	2D	1
16	V1152	Distance4157_LEU_137	2D	1
17	V1155	Distance4160_LEU_137	2D	1
18	V1160	Distance4278_LEU_137	2D	1
19	V1161	Distance4279_LEU_137	2D	1
20	V1354	Distance2812_CYS_124	2D	1
21	V1363	Distance3724_MET_160	2D	1
22	V1559	Distance2282_TYR_107	2D	1
23	V1841	Distance5549_GLN_100	2D	1
24	V1860	Distance5800_GLN_100	2D	1
25	V2181	Distance_TYR_239	2D	1
26	V2219	Distance3299_VAL_122	2D	1
27	V2291	Distance2699_THR_140	2D	1
28	V2321	Distance3476_ARG_158	2D	1
29	V2399	Distance_SER_166	2D	1
30	V2596	PhiElectrostatic5173_VAL_97	2D	1
31	V2824	PhiElectrostatic2708_ALA_138	2D	1
32	V2929	PhiElectrostatic1911_PRO_153	2D	1
33	V3262	PhiElectrostatic3910_GLN_136	2D	1
34	V3292	PhiElectrostatic4637_ALA_276	2D	1
35	V3293	PhiElectrostatic4638_ALA_276	2D	1
36	V3363	PhiElectrostatic_SER_261	2D	1
37	V3525	PhiElectrostatic3792_LEU_137	2D	1
38	V3714	PhiElectrostatic3255_GLY_105	2D	1
39	V3907	PhiElectrostatic5307_SER_99	2D	1
40	V3986	PhiElectrostatic2645_TYR_107	2D	1
41	V4084	PhiElectrostatic4274_CYS_277	2D	1
42	V4231	PhiElectrostatic5309_GLN_100	2D	1
43	V4241	PhiElectrostatic5430_GLN_100	2D	1
44	V4254	PhiElectrostatic5554_GLN_100	2D	1
45	V4503	PhiElectrostatic2042_THR_150	2D	1
46	V4748	PhiElectrostatic3717_ARG_158	2D	1
47	V4910	aa123Z	3D	1
48	V4995	aa152X	3D	1
49	V5185	aa215Y	3D	1
50	V5245	aa235Y	3D	1
51	V5258	aa239Z	3D	1
52	V5366	aa275Z	3D	1

## Sheet: Site-3
S.No	Feature ID	Feature	Type	Weight
1	V85	Distance3301_THR_123	2D	1
2	V162	Distance1787_GLY_154	2D	1
3	V370	Distance2945_LYS_139	2D	1
4	V371	Distance2946_LYS_139	2D	1
5	V527	Distance2036_PRO_152	2D	1		Merit of best subset found:0.548
6	V550	Distance1676_PRO_151	2D	1
7	V718	Distance4268_LYS_120	2D	1		Total number of selected features: 35
8	V882	Distance4755_ALA_276	2D	1
9	V1379	Distance4080_MET_160	2D	1
10	V1562	Distance2401_TYR_107	2D	1
11	V1622	Distance3284_HID_115	2D	1
12	V1704	Distance5237_CYS_273	2D	1
13	V1710	Distance5356_CYS_273	2D	1
14	V1747	Distance3260_GLN_104	2D	1
15	V2096	Distance2045_THR_150	2D	1
16	V2263	Distance2215_THR_140	2D	1
17	V2284	Distance2458_THR_140	2D	1
18	V2671	PhiElectrostatic4263_ARG_283	2D	1
19	V2707	PhiElectrostatic4630_ARG_280	2D	1
20	V2713	PhiElectrostatic4751_ARG_280	2D	1
21	V2909	PhiElectrostatic3786_SER_121	2D	1
22	V3010	PhiElectrostatic4601_ASN_131	2D	1
23	V3162	PhiElectrostatic4578_ARG_267	2D	1
24	V3297	PhiElectrostatic4758_ALA_276	2D	1
25	V3568	PhiElectrostatic4161_LEU_137	2D	1
26	V4061	PhiElectrostatic3735_TYR_103	2D	1
27	V4099	PhiElectrostatic5115_CYS_275	2D	1
28	V4123	PhiElectrostatic5471_CYS_273	2D	1
29	V4459	PhiElectrostatic3852_LEU_264	2D	1
30	V4620	PhiElectrostatic3055_VAL_122	2D	1
31	V5068	aa176Y	3D	1
32	V5249	aa236Z	3D	1
33	V5250	aa237X	3D	1
34	V5282	aa247Z	3D	1
35	V5383	aa281Y	3D	1

## Sheet: Site-4
S.No	Feature ID	Feature	Type	Weight
1	V376	Distance3067_LYS_139	2D	1
2	V383	Distance3188_LYS_139	2D	1
3	V413	Distance2828_ALA_138	2D	1
4	V427	Distance3074_ALA_138	2D	1
5	V438	Distance3315_ALA_138	2D	1
6	V715	Distance4265_LYS_120	2D	1
7	V799	Distance2326_PRO_142	2D	1
8	V1099	Distance_ARG_249	2D	1
9	V1137	Distance4034_LEU_137	2D	1
10	V2115	Distance5113_ASP_281	2D	1
11	V2789	PhiElectrostatic3067_LYS_139	2D	1
12	V2840	PhiElectrostatic3074_ALA_138	2D	1
13	V3521	PhiElectrostatic3676_LEU_137	2D	1
14	V4677	PhiElectrostatic2218_THR_140	2D	1
15	V4953	aa138X	3D	1
16	V5274	aa245X	3D	1
		Merit of best subset found: 0.848
		Total number of selected features: 16

## Sheet: Site-5
S.No	Feature ID	Feature	Type	Weight
1	V109	Distance_LEU_188	2D	1
2	V133	Distance_TYR_205	2D	1
3	V137	Distance_HID_178	2D	1
4	V148	Distance3772_THR_118	2D	1
5	V169	Distance_GLN_167	2D	1		Merit of best subset found: 1
6	V172	Distance_CYZ_176	2D	1
7	V319	Distance3983_THR_102	2D	1		Total number of selected features: 154
8	V325	Distance4104_THR_102	2D	1
9	V327	Distance4106_THR_102	2D	1
10	V328	Distance4107_THR_102	2D	1
11	V356	Distance2584_LYS_139	2D	1
12	V371	Distance2946_LYS_139	2D	1
13	V405	Distance2585_ALA_138	2D	1
14	V409	Distance2706_ALA_138	2D	1
15	V412	Distance2827_ALA_138	2D	1
16	V413	Distance2828_ALA_138	2D	1
17	V416	Distance2947_ALA_138	2D	1
18	V417	Distance2948_ALA_138	2D	1
19	V418	Distance2949_ALA_138	2D	1
20	V421	Distance2952_ALA_138	2D	1
21	V430	Distance3192_ALA_138	2D	1
22	V431	Distance3193_ALA_138	2D	1
23	V432	Distance3194_ALA_138	2D	1
24	V433	Distance3195_ALA_138	2D	1
25	V436	Distance3313_ALA_138	2D	1
26	V437	Distance3314_ALA_138	2D	1
27	V438	Distance3315_ALA_138	2D	1
28	V439	Distance3316_ALA_138	2D	1
29	V442	Distance3435_ALA_138	2D	1
30	V444	Distance3437_ALA_138	2D	1
31	V479	Distance3022_ARG_110	2D	1
32	V813	Distance_VAL_225	2D	1
33	V852	Distance3912_GLN_136	2D	1
34	V928	Distance2767_SER_106	2D	1
35	V930	Distance2769_SER_106	2D	1
36	V1027	Distance_ASP_207	2D	1
37	V1142	Distance4039_LEU_137	2D	1
38	V1143	Distance4040_LEU_137	2D	1
39	V1145	Distance4042_LEU_137	2D	1
40	V1391	Distance4202_MET_160	2D	1
41	V1398	Distance4209_MET_160	2D	1
42	V1409	Distance4330_MET_160	2D	1
43	V1433	Distance5098_LEU_289	2D	1
44	V1774	Distance3743_GLN_104	2D	1
45	V1880	Distance1836_LEU_114	2D	1
46	V2048	Distance3851_LEU_264	2D	1
47	V2226	Distance1614_THR_140	2D	1
48	V2252	Distance2092_THR_140	2D	1
49	V2324	Distance3479_ARG_158	2D	1
50	V2325	Distance3480_ARG_158	2D	1
51	V2478	PhiElectrostatic2818_THR_123	2D	1
52	V2492	PhiElectrostatic3061_THR_123	2D	1
53	V2497	PhiElectrostatic3181_THR_123	2D	1
54	V2498	PhiElectrostatic3182_THR_123	2D	1
55	V2552	PhiElectrostatic_HID_178	2D	1
56	V2699	PhiElectrostatic4506_ARG_280	2D	1
57	V2784	PhiElectrostatic2946_LYS_139	2D	1
58	V2790	PhiElectrostatic3068_LYS_139	2D	1
59	V2791	PhiElectrostatic3183_LYS_139	2D	1
60	V2795	PhiElectrostatic3187_LYS_139	2D	1
61	V2796	PhiElectrostatic3188_LYS_139	2D	1
62	V2808	PhiElectrostatic3430_LYS_139	2D	1
63	V2810	PhiElectrostatic3549_LYS_139	2D	1
64	V2817	PhiElectrostatic2465_ALA_138	2D	1
65	V2827	PhiElectrostatic2829_ALA_138	2D	1
66	V2927	PhiElectrostatic1909_PRO_153	2D	1
67	V2928	PhiElectrostatic1910_PRO_153	2D	1
68	V2935	PhiElectrostatic2030_PRO_153	2D	1
69	V2939	PhiElectrostatic2034_PRO_153	2D	1
70	V2974	PhiElectrostatic3757_ASN_131	2D	1
71	V3103	PhiElectrostatic_ASP_184	2D	1
72	V3169	PhiElectrostatic2686_SER_116	2D	1
73	V3170	PhiElectrostatic2687_SER_116	2D	1
74	V3173	PhiElectrostatic2808_SER_116	2D	1
75	V3225	PhiElectrostatic_VAL_225	2D	1
76	V3245	PhiElectrostatic3303_GLN_136	2D	1
77	V3246	PhiElectrostatic3304_GLN_136	2D	1
78	V3249	PhiElectrostatic3425_GLN_136	2D	1
79	V3254	PhiElectrostatic3667_GLN_136	2D	1
80	V3282	PhiElectrostatic4151_ALA_276	2D	1
81	V3346	PhiElectrostatic2887_SER_106	2D	1
82	V3357	PhiElectrostatic3130_SER_106	2D	1
83	V3365	PhiElectrostatic_SER_260	2D	1
84	V3504	PhiElectrostatic4694_PRO_98	2D	1
85	V3739	PhiElectrostatic4715_ASN_268	2D	1
86	V3809	PhiElectrostatic4209_MET_160	2D	1
87	V3841	PhiElectrostatic4978_LEU_289	2D	1
88	V3886	PhiElectrostatic5061_SER_99	2D	1
89	V3991	PhiElectrostatic_SER_240	2D	1
90	V3992	PhiElectrostatic_ARG_196	2D	1
91	V4034	PhiElectrostatic3287_HID_115	2D	1
92	V4036	PhiElectrostatic3008_TYR_103	2D	1
93	V4066	PhiElectrostatic3855_TYR_103	2D	1
94	V4136	PhiElectrostatic5600_CYS_273	2D	1
95	V4262	PhiElectrostatic5676_GLN_100	2D	1
96	V4266	PhiElectrostatic5797_GLN_100	2D	1
97	V4270	PhiElectrostatic5918_GLN_100	2D	1
98	V4281	PhiElectrostatic1591_LEU_114	2D	1
99	V4282	PhiElectrostatic1712_LEU_114	2D	1
100	V4283	PhiElectrostatic1714_LEU_114	2D	1
101	V4286	PhiElectrostatic1833_LEU_114	2D	1
102	V4287	PhiElectrostatic1834_LEU_114	2D	1
103	V4288	PhiElectrostatic1835_LEU_114	2D	1
104	V4289	PhiElectrostatic1836_LEU_114	2D	1
105	V4474	PhiElectrostatic_SER_185	2D	1
106	V4617	PhiElectrostatic3052_VAL_122	2D	1
107	V4677	PhiElectrostatic2218_THR_140	2D	1
108	V4687	PhiElectrostatic2339_THR_140	2D	1
109	V4826	PhiElectrostatic_GLU_180	2D	1
110	V4846	aa102Y	3D	1
111	V4950	aa137X	3D	1
112	V4951	aa137Y	3D	1
113	V4953	aa138X	3D	1
114	V4955	aa138Z	3D	1
115	V4957	aa139Y	3D	1
116	V4958	aa139Z	3D	1
117	V5015	aa158Z	3D	1
118	V5018	aa159Z	3D	1
119	V5021	aa160Z	3D	1
120	V5033	aa164Z	3D	1
121	V5052	aa171X	3D	1
122	V5055	aa172X	3D	1
123	V5056	aa172Y	3D	1
124	V5057	aa172Z	3D	1
125	V5058	aa173X	3D	1
126	V5059	aa173Y	3D	1
127	V5060	aa173Z	3D	1
128	V5067	aa176X	3D	1
129	V5070	aa177X	3D	1
130	V5076	aa179X	3D	1
131	V5120	aa193Z	3D	1
132	V5123	aa194Z	3D	1
133	V5125	aa195Y	3D	1
134	V5129	aa196Z	3D	1
135	V5130	aa197X	3D	1
136	V5134	aa198Y	3D	1
137	V5155	aa205Y	3D	1
138	V5156	aa205Z	3D	1
139	V5157	aa206X	3D	1
140	V5164	aa208Y	3D	1
141	V5183	aa214Z	3D	1
142	V5189	aa216Z	3D	1
143	V5206	aa222Y	3D	1
144	V5216	aa225Z	3D	1
145	V5218	aa226Y	3D	1
146	V5222	aa227Z	3D	1
147	V5224	aa228Y	3D	1
148	V5256	aa239X	3D	1
149	V5266	aa242Y	3D	1
150	V5280	aa247X	3D	1
151	V5292	aa251X	3D	1
152	V5295	aa252X	3D	1
153	V5338	aa266Y	3D	1
154	V5365	aa275Y	3D	1
